# Supplementary material for: South Asian medical cohorts reveal strong founder effects and high rates of homozygosity
Source: Nat Commun. 2023 Jun 8;14:3377. doi: 10.1038/s41467-023-38766-1 (PMC10250394; doi:10.1038/s41467-023-38766-1)
Supplement: Supplementary file 3 — Supplementary Data 1 [file 41467_2023_38766_MOESM3_ESM.xlsx]

## Sheet: Samples
Supplementary Data 1a: List of sample IDs and population labels
HITSID	OtherID	POP	Region	Pass QC?	Secondary pop	Tertiary pop
HITS1401535	SAMEA3302655	ABK	WER
HITS1401567	SAMEA3302693	ABK	WER
HITS73678	ABM-18	ABM	SAS
HITS73682	ABM-32	ABM	SAS
HITS73680	ABM-25	ABM	SAS
HITS73681	ABM-28	ABM	SAS
HITS73675	ABM-9	ABM	SAS
HITS73674	ABM-7	ABM	SAS
HITS73683	ABM-37	ABM	SAS
HITS73684	ABM-43	ABM	SAS
HITS73679	ABM-20	ABM	SAS
HITS73685	ABM-44	ABM	SAS
HITS73677	ABM-17	ABM	SAS
HITS73676	ABM-14	ABM	SAS
HITS1401600	SAMEA3302728	ADY	WER
HITS1401536	SAMEA3302656	ADY	WER
HITS977616	200602518	AET	SEA	N
HITS977618	200602557	AET	SEA
HITS977612	200602486	AET	SEA
HITS977607	200602458	AET	SEA
HITS977606	200602455	AET	SEA
HITS977597	200602390	AET	SEA
HITS977617	200602530	AET	SEA
HITS977603	200602446	AET	SEA
HITS977601	200602432	AET	SEA
HITS977602	200602435	AET	SEA
HITS977615	200602515	AET	SEA
HITS977614	200602501	AET	SEA
HITS977599	200602410	AET	SEA
HITS977609	200602478	AET	SEA
HITS977600	200602425	AET	SEA
HITS977608	200602472	AET	SEA
HITS977623	200602578	AET	SEA
HITS977605	200602454	AET	SEA
HITS977622	200602576	AET	SEA
HITS977613	200602497	AET	SEA
HITS977619	200602566	AET	SEA
HITS977596	200602388	AET	SEA
HITS977598	200602391	AET	SEA
HITS977610	200602481	AET	SEA
HITS977595	200602353	AET	SEA
HITS977620	200602570	AET	SEA
HITS977604	200602450	AET	SEA
HITS977621	200602572	AET	SEA
SAM20342543	AGM-23	AGH	SAS	N
SAM20342545	AGM-27	AGH	SAS	N
SAM20342544	AGM-25	AGH	SAS	N
SAM20342536	AGM-3	AGH	SAS	N
HITS78793	AG1-14	AGH	SAS	N
SAM20342540	AGM-15	AGH	SAS	N
HITS78794	AG1-17	AGH	SAS	N
HITS78797	AG1-53	AGH	SAS
SAM20342541	AGM-17	AGH	SAS
HITS78792	AG1-11	AGH	SAS
HITS78791	AG1-08	AGH	SAS
HITS78790	AG1-07	AGH	SAS
HITS78788	AG1-03	AGH	SAS
SAM20342539	AGM-10	AGH	SAS
HITS78798	AG1-55	AGH	SAS
HITS78796	AG1-42	AGH	SAS
HITS78787	AG1-01	AGH	SAS
HITS78789	AG1-06	AGH	SAS
HITS78795	AG1-22	AGH	SAS
SAM20342537	AGM-5	AGH	SAS
HITS93091	A-39	AHI	SAS	N
HITS93083	A-25	AHI	SAS
HITS93094	A-42	AHI	SAS
HITS93097	A-48	AHI	SAS
HITS93096	A-47	AHI	SAS
HITS93093	A-41	AHI	SAS
HITS93081	A-15	AHI	SAS
HITS93087	A-29	AHI	SAS
HITS93088	A-30	AHI	SAS
HITS93095	A-46	AHI	SAS
HITS93099	A-54	AHI	SAS
HITS93085	A-27	AHI	SAS
HITS93098	A-53	AHI	SAS
HITS93089	A-37	AHI	SAS
HITS93090	A-38	AHI	SAS
HITS93092	A-40	AHI	SAS
HITS93084	A-26	AHI	SAS
HITS93080	A-12	AHI	SAS
HITS93086	A-28	AHI	SAS
HITS93082	A-24	AHI	SAS
HITS1401649	SAMEA3302780	ALB	WER
HITS1401625	SAMEA3302753	ALT	NEA
HITS1401523	SAMEA3302642	ALU	NEA
HITS1401643	SAMEA3302773	ALU	NEA
HITS1401507	SAMEA3302623	AMI	SEA
HITS1401594	SAMEA3302722	AMI	SEA
HITS1401550	SAMEA3302672	ARM	WER
HITS1401508	SAMEA3302624	ARM	WER
HITS770593	UV1230	ATA	OCE
HITS770591	UV1134	ATA	OCE
HITS977633	A1005092	ATI	SEA	N
HITS977637	A1005152	ATI	SEA	N
HITS977629	A1005085	ATI	SEA
HITS977627	A1005070	ATI	SEA
HITS977636	A1005147	ATI	SEA
HITS977638	A1005160	ATI	SEA
HITS977626	A1005061	ATI	SEA
HITS977635	A1005100	ATI	SEA
HITS977643	A1006976	ATI	SEA
HITS977634	A1005098	ATI	SEA
HITS977641	A1006959	ATI	SEA
HITS977624	A1005024	ATI	SEA
HITS977631	A1005090	ATI	SEA
HITS977640	A1006922	ATI	SEA
HITS977628	A1005081	ATI	SEA
HITS977630	A1005089	ATI	SEA
HITS977644	A1006995	ATI	SEA
HITS977639	A1006903	ATI	SEA
HITS977625	A1005053	ATI	SEA
HITS1401617	SAMEA3302745	ATY	SEA
SAM20342550	BA1-8	BAG	SAS	N
SAM20342552	BA1-11	BAG	SAS	N
SAM20342554	BA1-15	BAG	SAS	N
SAM20342553	BA1-12	BAG	SAS	N
SAM20342546	BA1-3	BAG	SAS	N
SAM20342547	BA1-5	BAG	SAS	N
SAM20342555	BA1-16	BAG	SAS	N
SAM20342548	BA1-6	BAG	SAS
SAM20342551	BA1-9	BAG	SAS
HITS93032	B-241	BAL	SAS	N
HITS93038	B-261	BAL	SAS	N
HITS93036	B-259	BAL	SAS
HITS93035	B-258	BAL	SAS
HITS93029	B-212	BAL	SAS
HITS93031	B-234	BAL	SAS
HITS93039	B-277	BAL	SAS
HITS93027	B-020	BAL	SAS
HITS1401751	SAMEA3302890	BAL	SAS
HITS93037	B-260	BAL	SAS
HITS1401771	SAMEA3449877	BAL	SAS
HITS93030	B-226	BAL	SAS
HITS93028	B-206	BAL	SAS
HITS93034	B-244	BAL	SAS
HITS93024	B-008	BAL	SAS
HITS93025	B-009	BAL	SAS
HITS93033	B-242	BAL	SAS
HITS2769147	BR_11736	BAN	SAS	N
HITS2769009	BR_11125	BAN	SAS	N
HITS2768703	BR_10017	BAN	SAS	N
HITS2769082	BR_11439	BAN	SAS	N
HITS2769099	BR_11521	BAN	SAS	N
HITS2768875	BR_10556	BAN	SAS
HITS2768699	BR_10001	BAN	SAS
HITS2769183	BR_11900	BAN	SAS
HITS2768852	BR_10465	BAN	SAS
HITS2768799	BR_10302	BAN	SAS
HITS2769173	BR_11874	BAN	SAS
HITS2768818	BR_10374	BAN	SAS
HITS2769125	BR_11673	BAN	SAS
HITS2769067	BR_11361	BAN	SAS
HITS2768864	BR_10510	BAN	SAS
HITS2769090	BR_11475	BAN	SAS
HITS2768778	BR_10246	BAN	SAS
HITS2768782	BR_10252	BAN	SAS
HITS2769086	BR_11449	BAN	SAS
HITS2768961	BR_10933	BAN	SAS
HITS2768815	BR_10365	BAN	SAS
HITS2769157	BR_11782	BAN	SAS
HITS2769018	BR_11174	BAN	SAS
HITS2768775	BR_10224	BAN	SAS
HITS2768839	BR_10427	BAN	SAS
HITS2768920	BR_10760	BAN	SAS
HITS2768898	BR_10652	BAN	SAS
HITS2769158	BR_11792	BAN	SAS
HITS2769093	BR_11497	BAN	SAS
HITS2768845	BR_10448	BAN	SAS
HITS2768868	BR_10527	BAN	SAS
HITS2769154	BR_11772	BAN	SAS
HITS2768862	BR_10500	BAN	SAS
HITS2769092	BR_11484	BAN	SAS
HITS2769017	BR_11173	BAN	SAS
HITS2768805	BR_10321	BAN	SAS
HITS2769053	BR_11295	BAN	SAS
HITS2769071	BR_11378	BAN	SAS
HITS2768765	BR_10200	BAN	SAS
HITS2768787	BR_10266	BAN	SAS
HITS2769063	BR_11341	BAN	SAS
HITS2768825	BR_10393	BAN	SAS
HITS2768928	BR_10779	BAN	SAS
HITS2769089	BR_11471	BAN	SAS
HITS2768911	BR_10722	BAN	SAS
HITS2768789	BR_10274	BAN	SAS
HITS2768884	BR_10585	BAN	SAS
HITS2768869	BR_10533	BAN	SAS
HITS2768965	BR_10949	BAN	SAS
HITS2769024	BR_11197	BAN	SAS
HITS2769150	BR_11753	BAN	SAS
HITS2769170	BR_11861	BAN	SAS
HITS2769005	BR_11115	BAN	SAS
HITS2769101	BR_11538	BAN	SAS
HITS2768927	BR_10778	BAN	SAS
HITS2768763	BR_10194	BAN	SAS
HITS2768756	BR_10173	BAN	SAS
HITS2769060	BR_11336	BAN	SAS
HITS2768718	BR_10072	BAN	SAS
HITS2769177	BR_11884	BAN	SAS
HITS2768829	BR_10399	BAN	SAS
HITS2768956	BR_10909	BAN	SAS
HITS2768947	BR_10878	BAN	SAS
HITS2768873	BR_10541	BAN	SAS
HITS2768930	BR_10796	BAN	SAS
HITS2768786	BR_10263	BAN	SAS
HITS2769085	BR_11444	BAN	SAS
HITS2768816	BR_10367	BAN	SAS
HITS2768980	BR_11018	BAN	SAS
HITS2768881	BR_10572	BAN	SAS
HITS2769010	BR_11127	BAN	SAS
HITS2768791	BR_10277	BAN	SAS
HITS2768725	BR_10090	BAN	SAS
HITS2769074	BR_11405	BAN	SAS
HITS2768877	BR_10568	BAN	SAS
HITS2768711	BR_10048	BAN	SAS
HITS2768795	BR_10283	BAN	SAS
HITS2769055	BR_11321	BAN	SAS
HITS2768968	BR_10958	BAN	SAS
HITS2768922	BR_10765	BAN	SAS
HITS2769039	BR_11252	BAN	SAS
HITS2768807	BR_10330	BAN	SAS
HITS2768774	BR_10223	BAN	SAS
HITS2769076	BR_11416	BAN	SAS
HITS2768910	BR_10718	BAN	SAS
HITS2768870	BR_10534	BAN	SAS
HITS2768761	BR_10186	BAN	SAS
HITS2768721	BR_10076	BAN	SAS
HITS2768907	BR_10706	BAN	SAS
HITS2768700	BR_10003	BAN	SAS
HITS2769152	BR_11760	BAN	SAS
HITS2769121	BR_11662	BAN	SAS
HITS2769047	BR_11280	BAN	SAS
HITS2769129	BR_11680	BAN	SAS
HITS2768942	BR_10858	BAN	SAS
HITS2768779	BR_10247	BAN	SAS
HITS2768745	BR_10137	BAN	SAS
HITS2769117	BR_11642	BAN	SAS
HITS2768856	BR_10488	BAN	SAS
HITS2768806	BR_10325	BAN	SAS
HITS2768719	BR_10073	BAN	SAS
HITS2768737	BR_10117	BAN	SAS
HITS2768747	BR_10145	BAN	SAS
HITS2769155	BR_11779	BAN	SAS
HITS2769015	BR_11159	BAN	SAS
HITS2768732	BR_10099	BAN	SAS
HITS2769040	BR_11254	BAN	SAS
HITS2768933	BR_10812	BAN	SAS
HITS2769124	BR_11672	BAN	SAS
HITS2768735	BR_10107	BAN	SAS
HITS2768771	BR_10218	BAN	SAS
HITS2768822	BR_10388	BAN	SAS
HITS2768872	BR_10536	BAN	SAS
HITS2768894	BR_10633	BAN	SAS
HITS2769176	BR_11882	BAN	SAS
HITS2769178	BR_11886	BAN	SAS
HITS2768978	BR_11011	BAN	SAS
HITS2769106	BR_11553	BAN	SAS
HITS2769195	BR_11963	BAN	SAS
HITS2768710	BR_10046	BAN	SAS
HITS2768994	BR_11086	BAN	SAS
HITS2769044	BR_11270	BAN	SAS
HITS2769103	BR_11542	BAN	SAS
HITS2768963	BR_10939	BAN	SAS
HITS2768722	BR_10077	BAN	SAS
HITS2768861	BR_10499	BAN	SAS
HITS2768941	BR_10854	BAN	SAS
HITS2769165	BR_11835	BAN	SAS
HITS2769007	BR_11119	BAN	SAS
HITS2769132	BR_11693	BAN	SAS
HITS2768860	BR_10494	BAN	SAS
HITS2768892	BR_10628	BAN	SAS
HITS2768804	BR_10320	BAN	SAS
HITS2768842	BR_10432	BAN	SAS
HITS2769080	BR_11430	BAN	SAS
HITS2768885	BR_10595	BAN	SAS
HITS2769065	BR_11351	BAN	SAS
HITS2769008	BR_11123	BAN	SAS
HITS2769145	BR_11733	BAN	SAS
HITS2768751	BR_10152	BAN	SAS
HITS2768934	BR_10819	BAN	SAS
HITS2768790	BR_10275	BAN	SAS
HITS2768780	BR_10248	BAN	SAS
HITS2769078	BR_11428	BAN	SAS
HITS2768859	BR_10492	BAN	SAS
HITS2768781	BR_10250	BAN	SAS
HITS2768821	BR_10385	BAN	SAS
HITS2769156	BR_11781	BAN	SAS
HITS2769094	BR_11502	BAN	SAS
HITS2768925	BR_10773	BAN	SAS
HITS2768951	BR_10889	BAN	SAS
HITS2769113	BR_11602	BAN	SAS
HITS2768800	BR_10303	BAN	SAS
HITS2768926	BR_10777	BAN	SAS
HITS2768769	BR_10208	BAN	SAS
HITS2769081	BR_11436	BAN	SAS
HITS2768950	BR_10882	BAN	SAS
HITS2768724	BR_10089	BAN	SAS
HITS2769169	BR_11857	BAN	SAS
HITS2769185	BR_11909	BAN	SAS
HITS2768938	BR_10841	BAN	SAS
HITS2769130	BR_11681	BAN	SAS
HITS2769052	BR_11294	BAN	SAS
HITS2769042	BR_11267	BAN	SAS
HITS2768757	BR_10177	BAN	SAS
HITS2768720	BR_10074	BAN	SAS
HITS2769119	BR_11647	BAN	SAS
HITS2768835	BR_10417	BAN	SAS
HITS2769097	BR_11513	BAN	SAS
HITS2768991	BR_11071	BAN	SAS
HITS2768880	BR_10571	BAN	SAS
HITS2768999	BR_11100	BAN	SAS
HITS2768741	BR_10124	BAN	SAS
HITS2768767	BR_10205	BAN	SAS
HITS2768973	BR_10973	BAN	SAS
HITS2768793	BR_10280	BAN	SAS
HITS2769105	BR_11548	BAN	SAS
HITS2768970	BR_10965	BAN	SAS
HITS2769043	BR_11269	BAN	SAS
HITS2768831	BR_10403	BAN	SAS
HITS2768840	BR_10428	BAN	SAS
HITS2768704	BR_10018	BAN	SAS
HITS2768905	BR_10697	BAN	SAS
HITS2769041	BR_11261	BAN	SAS
HITS2768903	BR_10677	BAN	SAS
HITS2768811	BR_10348	BAN	SAS
HITS2768833	BR_10408	BAN	SAS
HITS2769095	BR_11509	BAN	SAS
HITS2768957	BR_10911	BAN	SAS
HITS2769180	BR_11892	BAN	SAS
HITS2769186	BR_11914	BAN	SAS
HITS2768865	BR_10515	BAN	SAS
HITS2768914	BR_10730	BAN	SAS
HITS2768797	BR_10295	BAN	SAS
HITS2769166	BR_11838	BAN	SAS
HITS2768707	BR_10031	BAN	SAS
HITS2768879	BR_10570	BAN	SAS
HITS2768713	BR_10054	BAN	SAS
HITS2768916	BR_10736	BAN	SAS
HITS2768762	BR_10189	BAN	SAS
HITS2769027	BR_11200	BAN	SAS
HITS2768983	BR_11030	BAN	SAS
HITS2768981	BR_11020	BAN	SAS
HITS2768846	BR_10449	BAN	SAS
HITS2769137	BR_11713	BAN	SAS
HITS2769023	BR_11196	BAN	SAS
HITS2769048	BR_11281	BAN	SAS
HITS2769006	BR_11116	BAN	SAS
HITS2769108	BR_11561	BAN	SAS
HITS2769161	BR_11806	BAN	SAS
HITS2768946	BR_10875	BAN	SAS
HITS2769084	BR_11442	BAN	SAS
HITS2769035	BR_11230	BAN	SAS
HITS2769098	BR_11518	BAN	SAS
HITS2768817	BR_10372	BAN	SAS
HITS2769000	BR_11101	BAN	SAS
HITS2769179	BR_11891	BAN	SAS
HITS2769139	BR_11719	BAN	SAS
HITS2768900	BR_10662	BAN	SAS
HITS2769182	BR_11897	BAN	SAS
HITS2768974	BR_10983	BAN	SAS
HITS2768902	BR_10666	BAN	SAS
HITS2769109	BR_11562	BAN	SAS
HITS2768794	BR_10281	BAN	SAS
HITS2768736	BR_10115	BAN	SAS
HITS2769100	BR_11529	BAN	SAS
HITS2768997	BR_11096	BAN	SAS
HITS2768742	BR_10125	BAN	SAS
HITS2768857	BR_10489	BAN	SAS
HITS2768976	BR_10992	BAN	SAS
HITS2769034	BR_11225	BAN	SAS
HITS2769087	BR_11456	BAN	SAS
HITS2768948	BR_10880	BAN	SAS
HITS2769136	BR_11705	BAN	SAS
HITS2768876	BR_10561	BAN	SAS
HITS2768828	BR_10398	BAN	SAS
HITS2768959	BR_10920	BAN	SAS
HITS2769112	BR_11594	BAN	SAS
HITS2768984	BR_11035	BAN	SAS
HITS2769032	BR_11214	BAN	SAS
HITS2769134	BR_11697	BAN	SAS
HITS2768915	BR_10732	BAN	SAS
HITS2769126	BR_11675	BAN	SAS
HITS2768723	BR_10087	BAN	SAS
HITS2769118	BR_11643	BAN	SAS
HITS2768714	BR_10058	BAN	SAS
HITS2769003	BR_11112	BAN	SAS
HITS2768855	BR_10486	BAN	SAS
HITS2768954	BR_10901	BAN	SAS
HITS2768895	BR_10634	BAN	SAS
HITS2769028	BR_11203	BAN	SAS
HITS2769127	BR_11677	BAN	SAS
HITS2768783	BR_10253	BAN	SAS
HITS2768702	BR_10007	BAN	SAS
HITS2769163	BR_11815	BAN	SAS
HITS2769153	BR_11766	BAN	SAS
HITS2768760	BR_10184	BAN	SAS
HITS2768730	BR_10097	BAN	SAS
HITS2769192	BR_11956	BAN	SAS
HITS2769029	BR_11208	BAN	SAS
HITS2768701	BR_10004	BAN	SAS
HITS2768823	BR_10391	BAN	SAS
HITS2768949	BR_10881	BAN	SAS
HITS2768798	BR_10297	BAN	SAS
HITS2768874	BR_10552	BAN	SAS
HITS2768932	BR_10807	BAN	SAS
HITS2769167	BR_11853	BAN	SAS
HITS2768977	BR_10998	BAN	SAS
HITS2768939	BR_10847	BAN	SAS
HITS2768843	BR_10441	BAN	SAS
HITS2768971	BR_10966	BAN	SAS
HITS2768906	BR_10701	BAN	SAS
HITS2768945	BR_10874	BAN	SAS
HITS2768889	BR_10614	BAN	SAS
HITS2769197	BR_11992	BAN	SAS
HITS2768953	BR_10896	BAN	SAS
HITS2768770	BR_10217	BAN	SAS
HITS2768967	BR_10953	BAN	SAS
HITS2769122	BR_11665	BAN	SAS
HITS2768998	BR_11098	BAN	SAS
HITS2769046	BR_11272	BAN	SAS
HITS2769115	BR_11636	BAN	SAS
HITS2768966	BR_10950	BAN	SAS
HITS2769045	BR_11271	BAN	SAS
HITS2769079	BR_11429	BAN	SAS
HITS2768952	BR_10891	BAN	SAS
HITS2768896	BR_10638	BAN	SAS
HITS2768921	BR_10762	BAN	SAS
HITS2769151	BR_11757	BAN	SAS
HITS2769172	BR_11872	BAN	SAS
HITS2768958	BR_10915	BAN	SAS
HITS2768738	BR_10119	BAN	SAS
HITS2768944	BR_10862	BAN	SAS
HITS2769138	BR_11718	BAN	SAS
HITS2768750	BR_10151	BAN	SAS
HITS2768814	BR_10361	BAN	SAS
HITS2768893	BR_10632	BAN	SAS
HITS2769111	BR_11589	BAN	SAS
HITS2768871	BR_10535	BAN	SAS
HITS2769116	BR_11639	BAN	SAS
HITS2769073	BR_11401	BAN	SAS
HITS2768866	BR_10516	BAN	SAS
HITS2769030	BR_11209	BAN	SAS
HITS2768962	BR_10936	BAN	SAS
HITS2768883	BR_10581	BAN	SAS
HITS2768886	BR_10596	BAN	SAS
HITS2768837	BR_10419	BAN	SAS
HITS2768772	BR_10219	BAN	SAS
HITS2769051	BR_11291	BAN	SAS
HITS2769144	BR_11731	BAN	SAS
HITS2769175	BR_11877	BAN	SAS
HITS2768919	BR_10756	BAN	SAS
HITS2768796	BR_10291	BAN	SAS
HITS2769190	BR_11932	BAN	SAS
HITS2768844	BR_10445	BAN	SAS
HITS2768705	BR_10024	BAN	SAS
HITS2768899	BR_10658	BAN	SAS
HITS2769193	BR_11958	BAN	SAS
HITS2768758	BR_10178	BAN	SAS
HITS2768753	BR_10160	BAN	SAS
HITS2768731	BR_10098	BAN	SAS
HITS2768929	BR_10788	BAN	SAS
HITS2768802	BR_10315	BAN	SAS
HITS2769058	BR_11331	BAN	SAS
HITS2768863	BR_10503	BAN	SAS
HITS2768759	BR_10181	BAN	SAS
HITS2768918	BR_10745	BAN	SAS
HITS2769059	BR_11334	BAN	SAS
HITS2768709	BR_10043	BAN	SAS
HITS2769020	BR_11178	BAN	SAS
HITS2769011	BR_11130	BAN	SAS
HITS2769140	BR_11723	BAN	SAS
HITS2769064	BR_11342	BAN	SAS
HITS2769083	BR_11441	BAN	SAS
HITS2768848	BR_10456	BAN	SAS
HITS2768849	BR_10458	BAN	SAS
HITS2768913	BR_10725	BAN	SAS
HITS2769160	BR_11798	BAN	SAS
HITS2769001	BR_11102	BAN	SAS
HITS2768830	BR_10401	BAN	SAS
HITS2768850	BR_10460	BAN	SAS
HITS2769033	BR_11218	BAN	SAS
HITS2768726	BR_10091	BAN	SAS
HITS2769068	BR_11364	BAN	SAS
HITS2769056	BR_11322	BAN	SAS
HITS2769174	BR_11875	BAN	SAS
HITS2769149	BR_11750	BAN	SAS
HITS2769049	BR_11287	BAN	SAS
HITS2768904	BR_10682	BAN	SAS
HITS2768987	BR_11046	BAN	SAS
HITS2768854	BR_10482	BAN	SAS
HITS2768995	BR_11089	BAN	SAS
HITS2768964	BR_10945	BAN	SAS
HITS2769038	BR_11246	BAN	SAS
HITS2768809	BR_10337	BAN	SAS
HITS2768834	BR_10414	BAN	SAS
HITS2768989	BR_11069	BAN	SAS
HITS2768812	BR_10349	BAN	SAS
HITS2768988	BR_11068	BAN	SAS
HITS2768969	BR_10963	BAN	SAS
HITS2768748	BR_10147	BAN	SAS
HITS2769096	BR_11512	BAN	SAS
HITS2769171	BR_11871	BAN	SAS
HITS2768766	BR_10204	BAN	SAS
HITS2769114	BR_11607	BAN	SAS
HITS2769143	BR_11727	BAN	SAS
HITS2768996	BR_11093	BAN	SAS
HITS2768755	BR_10167	BAN	SAS
HITS2768936	BR_10830	BAN	SAS
HITS2769168	BR_11855	BAN	SAS
HITS2768716	BR_10061	BAN	SAS
HITS2769198	BR_11996	BAN	SAS
HITS2768909	BR_10717	BAN	SAS
HITS2768777	BR_10238	BAN	SAS
HITS2769050	BR_11289	BAN	SAS
HITS2769133	BR_11696	BAN	SAS
HITS2768706	BR_10027	BAN	SAS
HITS2768993	BR_11085	BAN	SAS
HITS2768773	BR_10221	BAN	SAS
HITS2768982	BR_11026	BAN	SAS
HITS2769135	BR_11704	BAN	SAS
HITS2769104	BR_11544	BAN	SAS
HITS2768754	BR_10161	BAN	SAS
HITS2768801	BR_10304	BAN	SAS
HITS2768917	BR_10742	BAN	SAS
HITS2768937	BR_10835	BAN	SAS
HITS2769196	BR_11990	BAN	SAS
HITS2768824	BR_10392	BAN	SAS
HITS2769189	BR_11923	BAN	SAS
HITS2769075	BR_11412	BAN	SAS
HITS2769057	BR_11326	BAN	SAS
HITS2768955	BR_10908	BAN	SAS
HITS2768940	BR_10851	BAN	SAS
HITS2769026	BR_11199	BAN	SAS
HITS2768924	BR_10767	BAN	SAS
HITS2768826	BR_10395	BAN	SAS
HITS2769036	BR_11238	BAN	SAS
HITS2769004	BR_11113	BAN	SAS
HITS2768836	BR_10418	BAN	SAS
HITS2768990	BR_11070	BAN	SAS
HITS2768979	BR_11014	BAN	SAS
HITS2768943	BR_10860	BAN	SAS
HITS2768813	BR_10352	BAN	SAS
HITS2768888	BR_10610	BAN	SAS
HITS2768891	BR_10627	BAN	SAS
HITS2769131	BR_11688	BAN	SAS
HITS2768986	BR_11044	BAN	SAS
HITS2768972	BR_10968	BAN	SAS
HITS2768819	BR_10375	BAN	SAS
HITS2768882	BR_10576	BAN	SAS
HITS2769148	BR_11741	BAN	SAS
HITS2769014	BR_11158	BAN	SAS
HITS2769025	BR_11198	BAN	SAS
HITS2768960	BR_10923	BAN	SAS
HITS2768768	BR_10206	BAN	SAS
HITS2768788	BR_10271	BAN	SAS
HITS2768729	BR_10096	BAN	SAS
HITS2768935	BR_10827	BAN	SAS
HITS2768890	BR_10621	BAN	SAS
HITS2769181	BR_11895	BAN	SAS
HITS2768733	BR_10101	BAN	SAS
HITS2768923	BR_10766	BAN	SAS
HITS2768887	BR_10604	BAN	SAS
HITS2768975	BR_10987	BAN	SAS
HITS2769031	BR_11213	BAN	SAS
HITS2769128	BR_11679	BAN	SAS
HITS2769188	BR_11922	BAN	SAS
HITS2769184	BR_11908	BAN	SAS
HITS2768717	BR_10068	BAN	SAS
HITS2768878	BR_10569	BAN	SAS
HITS2768851	BR_10462	BAN	SAS
HITS2769037	BR_11244	BAN	SAS
HITS2769077	BR_11423	BAN	SAS
HITS2768803	BR_10317	BAN	SAS
HITS2768752	BR_10155	BAN	SAS
HITS2768715	BR_10059	BAN	SAS
HITS2769066	BR_11359	BAN	SAS
HITS2769191	BR_11939	BAN	SAS
HITS2769069	BR_11368	BAN	SAS
HITS2768820	BR_10380	BAN	SAS
HITS2768827	BR_10397	BAN	SAS
HITS2768746	BR_10143	BAN	SAS
HITS2769062	BR_11340	BAN	SAS
HITS2769146	BR_11734	BAN	SAS
HITS2768727	BR_10093	BAN	SAS
HITS2768712	BR_10053	BAN	SAS
HITS2768785	BR_10261	BAN	SAS
HITS2768810	BR_10338	BAN	SAS
HITS2768847	BR_10452	BAN	SAS
HITS2768808	BR_10335	BAN	SAS
HITS2768743	BR_10129	BAN	SAS
HITS2769013	BR_11149	BAN	SAS
HITS2769054	BR_11319	BAN	SAS
HITS2769012	BR_11136	BAN	SAS
HITS2769091	BR_11482	BAN	SAS
HITS2769142	BR_11726	BAN	SAS
HITS2768985	BR_11042	BAN	SAS
HITS2769141	BR_11724	BAN	SAS
HITS2769016	BR_11165	BAN	SAS
HITS2768776	BR_10233	BAN	SAS
HITS2769088	BR_11468	BAN	SAS
HITS2769019	BR_11177	BAN	SAS
HITS2768744	BR_10130	BAN	SAS
HITS2768992	BR_11079	BAN	SAS
HITS2768740	BR_10123	BAN	SAS
HITS2769164	BR_11830	BAN	SAS
HITS2769194	BR_11962	BAN	SAS
HITS2768931	BR_10803	BAN	SAS
HITS2768749	BR_10148	BAN	SAS
HITS2769072	BR_11391	BAN	SAS
HITS2768912	BR_10723	BAN	SAS
HITS2768784	BR_10258	BAN	SAS
HITS2768867	BR_10526	BAN	SAS
HITS2768858	BR_10490	BAN	SAS
HITS2769120	BR_11661	BAN	SAS
HITS2769162	BR_11808	BAN	SAS
HITS2768841	BR_10431	BAN	SAS
HITS2768764	BR_10198	BAN	SAS
HITS2768708	BR_10038	BAN	SAS
HITS2769070	BR_11371	BAN	SAS
HITS2768734	BR_10105	BAN	SAS
HITS2768728	BR_10094	BAN	SAS
HITS2769002	BR_11108	BAN	SAS
HITS2768838	BR_10425	BAN	SAS
HITS2769110	BR_11572	BAN	SAS
HITS2768853	BR_10472	BAN	SAS
HITS2769021	BR_11180	BAN	SAS
HITS2769061	BR_11337	BAN	SAS
HITS2768901	BR_10665	BAN	SAS
HITS2768739	BR_10120	BAN	SAS
HITS2768832	BR_10404	BAN	SAS
HITS2768908	BR_10708	BAN	SAS
HITS2768897	BR_10651	BAN	SAS
HITS2769123	BR_11670	BAN	SAS
HITS2769187	BR_11917	BAN	SAS
HITS2769022	BR_11193	BAN	SAS
HITS2769159	BR_11794	BAN	SAS
HITS2769107	BR_11558	BAN	SAS
HITS2769102	BR_11541	BAN	SAS
HITS2768792	BR_10279	BAN	SAS
HITS1401505	SAMEA3302621	BAS	WER
HITS1401762	SAMEA3302903	BAS	WER
HITS88202	BENGALI_HG04191	BEB	SAS
HITS88197	BENGALI_HG04183	BEB	SAS
HITS88205	BENGALI_HG04195	BEB	SAS
HITS88191	BENGALI_HG04173	BEB	SAS
HITS88194	BENGALI_HG04177	BEB	SAS
HITS88196	BENGALI_HG04182	BEB	SAS
HITS88190	BENGALI_HG04171	BEB	SAS
HITS88189	BENGALI_HG04164	BEB	SAS
HITS1401644	SAMEA3302774	BEB	SAS
HITS88198	BENGALI_HG04185	BEB	SAS
HITS88181	BENGALI_HG03593	BEB	SAS
HITS88193	BENGALI_HG04176	BEB	SAS
HITS88184	BENGALI_HG03598	BEB	SAS
HITS88203	BENGALI_HG04192	BEB	SAS
HITS88186	BENGALI_HG04159	BEB	SAS
HITS88200	BENGALI_HG04188	BEB	SAS
HITS88201	BENGALI_HG04189	BEB	SAS
HITS88195	BENGALI_HG04180	BEB	SAS
HITS1401613	SAMEA3302741	BEB	SAS
HITS88182	BENGALI_HG03594	BEB	SAS
HITS88192	BENGALI_HG04174	BEB	SAS
HITS88199	BENGALI_HG04186	BEB	SAS
HITS88188	BENGALI_HG04162	BEB	SAS
HITS88185	BENGALI_HG03600	BEB	SAS
HITS88204	BENGALI_HG04194	BEB	SAS
HITS88187	BENGALI_HG04161	BEB	SAS
HITS1401569	SAMEA3302695	BED	WER
HITS1401688	SAMEA3302823	BED	WER
HITS977495	BNA25-F	BEN	SEA
HITS977491	BNA12-F	BEN	SEA
HITS977496	BNA26-F	BEN	SEA
HITS977497	BNA32-F	BEN	SEA
HITS977498	BNA40-F	BEN	SEA
HITS977489	BNA01	BEN	SEA
HITS977492	BNA14-F	BEN	SEA
HITS977490	BNA03-F	BEN	SEA
HITS977494	BNA22-F	BEN	SEA
HITS977493	BNA21-F	BEN	SEA
HITS1401770	SAMEA3449876	BER	WER
HITS93255	GBH-F14	BHA	SAS	N
HITS93254	GBH-F13	BHA	SAS
HITS93258	GBH-F16	BHA	SAS
HITS93257	GBH-M15	BHA	SAS
HITS93252	GBH-M11	BHA	SAS
HITS93249	GBH-F9	BHA	SAS
HITS93259	GBH-F17	BHA	SAS
HITS93247	GBH-F8	BHA	SAS
HITS93260	GBH-M17	BHA	SAS
HITS93261	GBH-F18	BHA	SAS
HITS93253	GBH-M12	BHA	SAS
HITS93248	GBH-M8	BHA	SAS
HITS93256	GBH-F15	BHA	SAS
HITS93263	GBH-F20	BHA	SAS
HITS93250	GBH-M10	BHA	SAS
HITS93246	GBH-F7	BHA	SAS
HITS93251	GBH-F11	BHA	SAS
HITS93262	GBH-F19	BHA	SAS
SAM20342556	2018-03-01	BHM	SAS	N
SAM20342558	2018-03-07	BHM	SAS	N
SAM20342559	2018-03-09	BHM	SAS	N
SAM20342560	2018-03-11	BHM	SAS	N
SAM20342563	2018-03-25	BHM	SAS	N
SAM20342564	2018-03-28	BHM	SAS
SAM20342562	2018-03-20	BHM	SAS
SAM20342565	2018-03-29	BHM	SAS
SAM20342561	2018-03-15	BHM	SAS
HITS1401551	SAMEA3302673	BIA	AFR
HITS1401681	SAMEA3302816	BIA	AFR
HITS78748	BIR-25	BIR	SAS	N
HITS78751	BIR-28	BIR	SAS	N
HITS78745	BIR-22	BIR	SAS	N
HITS78746	BIR-23	BIR	SAS	N
HITS78752	BIR-32	BIR	SAS	N
HITS78743	BIR-19	BIR	SAS	N
HITS78741	BIR-16	BIR	SAS
HITS78738	BIR-13	BIR	SAS
HITS78747	BIR-24	BIR	SAS
HITS78744	BIR-21	BIR	SAS
HITS78750	BIR-27	BIR	SAS
HITS78749	BIR-26	BIR	SAS
HITS78737	BIR-12	BIR	SAS
HITS78735	BIR-08	BIR	SAS
HITS78736	BIR-11	BIR	SAS
HITS78740	BIR-15	BIR	SAS
HITS78739	BIR-14	BIR	SAS
HITS78742	BIR-18	BIR	SAS
HITS78754	BIR-34	BIR	SAS
HITS78753	BIR-33	BIR	SAS
HITS93124	B-13	BLM	SAS	N
HITS93137	B-94	BLM	SAS
HITS93135	B-83	BLM	SAS
HITS93126	B-17	BLM	SAS
HITS93138	B-107	BLM	SAS
HITS93128	B-19	BLM	SAS
HITS93130	B-22	BLM	SAS
HITS93136	B-87	BLM	SAS
HITS93122	B-11	BLM	SAS
HITS93121	B-10	BLM	SAS
HITS93125	B-14	BLM	SAS
HITS93120	B-1	BLM	SAS
HITS93123	B-12	BLM	SAS
HITS93132	B-52	BLM	SAS
HITS93134	B-82	BLM	SAS
HITS93139	B-113	BLM	SAS
HITS93131	B-48	BLM	SAS
HITS73957	SUAC0053	BLR1	SAS	N
HITS73864	MAMA6811	BLR1	SAS	N
HITS73868	VESH2359	BLR1	SAS	N
HITS73815	MABU6021	BLR1	SAS	N
HITS73852	BHAR8228	BLR1	SAS	N
HITS73873	SHMY3452	BLR1	SAS	N
HITS82992	SAAR1285	BLR1	SAS	N
HITS73884	CHAN9418	BLR1	SAS	N
HITS73800	SRAR3103	BLR1	SAS	N
HITS73948	NANB2925	BLR1	SAS	N
HITS73849	SUAK9427	BLR1	SAS	N
HITS74103	THAR7493	BLR1	SAS	N
HITS73943	LAYN3005	BLR1	SAS	N
HITS73830	RAKR7278	BLR1	SAS	N
HITS73788	GAAH5525	BLR1	SAS	N
HITS73878	MADA6546	BLR1	SAS	N
HITS74054	RUAB1617	BLR1	SAS
HITS73973	JAAB1354	BLR1	SAS
HITS73865	ASPA3799	BLR1	SAS
HITS74023	MA6729	BLR1	SAS
HITS73889	JAMI5662	BLR1	SAS
HITS73797	NAMI2091	BLR1	SAS
HITS73974	LEGS4061	BLR1	SAS
HITS73886	PUJU0303	BLR1	SAS
HITS74012	NAYM3191	BLR1	SAS
HITS73951	VENI5718	BLR1	SAS
HITS82962	SUGA6109	BLR1	SAS
HITS73917	KRYK7955	BLR1	SAS
HITS73996	DEJA5269	BLR1	SAS
HITS73789	VENN5219	BLR1	SAS
HITS73941	RAHA0033	BLR1	SAS
HITS73846	RANM8738	BLR1	SAS
HITS74110	SHYJ8498	BLR1	SAS
HITS84096	PRHN6352	BLR1	SAS
HITS73890	GARI5686	BLR1	SAS
HITS73977	RANT1840	BLR1	SAS
HITS73869	LEAV5332	BLR1	SAS
HITS73850	ROAS3487	BLR1	SAS
HITS73916	MAHA2246	BLR1	SAS
HITS73938	GOMA2626	BLR1	SAS
HITS73908	USGS0996	BLR1	SAS
HITS74042	VIKS9591	BLR1	SAS
HITS74091	PUMA4828	BLR1	SAS
HITS74135	LIHM8726	BLR1	SAS
HITS74007	NAUL3577	BLR1	SAS
HITS73810	ANAR6446	BLR1	SAS
HITS73847	THCT7296	BLR1	SAS
HITS74085	KRAH6567	BLR1	SAS
HITS73876	SHEN7969	BLR1	SAS
HITS82994	RUMI7259	BLR1	SAS
HITS74041	VEDY8999	BLR1	SAS
HITS74102	RAOD6445	BLR1	SAS
HITS74024	CHAR7090	BLR1	SAS
HITS73885	VAKV9484	BLR1	SAS
HITS74107	SAER6558	BLR1	SAS
HITS73901	NAMA1053	BLR1	SAS
HITS74049	RAMA7963	BLR1	SAS
HITS74073	SRGS2680	BLR1	SAS
HITS74068	VISP2500	BLR1	SAS
HITS74740	RAMA9294	BLR1	SAS
HITS74072	DGAM3869	BLR1	SAS
HITS73960	CHDM0159	BLR1	SAS
HITS73993	BYMA1845	BLR1	SAS
HITS82976	PRAO0455	BLR1	SAS
HITS73867	SHUM8407	BLR1	SAS
HITS73835	KNMY0747	BLR1	SAS
HITS74050	LODA4791	BLR1	SAS
HITS74526	RAUK1983	BLR1	SAS
HITS74026	KAMA7443	BLR1	SAS
HITS73870	GNHK9489	BLR1	SAS
HITS74080	GEGA0696	BLR1	SAS
HITS74126	NOEZ6800	BLR1	SAS
HITS74010	VESN3483	BLR1	SAS
HITS73962	SHAR0728	BLR1	SAS
HITS74002	KAMA6881	BLR1	SAS
HITS73954	VERG3860	BLR1	SAS
HITS74052	MAKB9863	BLR1	SAS
HITS74022	GOND6400	BLR1	SAS
HITS74524	GOPA3434	BLR1	SAS
HITS74523	CHHY5737	BLR1	SAS
HITS73972	NAND3283	BLR1	SAS
HITS73837	APAN3744	BLR1	SAS
HITS74015	NANA6464	BLR1	SAS
HITS74090	SIAL4539	BLR1	SAS
HITS74062	NAKH1283	BLR1	SAS
HITS74028	HAMA5974	BLR1	SAS
HITS74046	LAMA3081	BLR1	SAS
HITS73888	SHAI7445	BLR1	SAS
HITS73819	MAAI9269	BLR1	SAS
HITS74057	SRNS3551	BLR1	SAS
HITS82975	DEAJ0880	BLR1	SAS
HITS74150	NAHD5899	BLR1	SAS
HITS82982	PAMA7542	BLR1	SAS
HITS74031	DOAH9534	BLR1	SAS
HITS73981	CHOS1232	BLR1	SAS
HITS74100	CHAL4337	BLR1	SAS
HITS73933	NANI5310	BLR1	SAS
HITS82967	CHTY8063	BLR1	SAS
HITS73798	NIAJ6853	BLR1	SAS
HITS74006	DIHY3764	BLR1	SAS
HITS74020	CHKP5521	BLR1	SAS
HITS74140	PRBR5682	BLR1	SAS
HITS73914	GOHR6857	BLR1	SAS
HITS73966	KRKR7418	BLR1	SAS
HITS74087	SHER4829	BLR1	SAS
HITS73879	VESH4570	BLR1	SAS
HITS73959	NAUA9688	BLR1	SAS
HITS74071	RAOH2858	BLR1	SAS
HITS73857	NANA8745	BLR1	SAS
HITS74078	KRAR9731	BLR1	SAS
HITS73971	SAAH2347	BLR1	SAS
HITS73979	AFNA1036	BLR1	SAS
HITS74036	NAHK5578	BLR1	SAS
HITS74146	FABI3324	BLR1	SAS
HITS73942	RAAH0031	BLR1	SAS
HITS73871	krhy1568	BLR1	SAS
HITS74058	SHSH2488	BLR1	SAS
HITS73925	HAAV4621	BLR1	SAS
HITS73937	LATY2748	BLR1	SAS
HITS73811	VEAH9653	BLR1	SAS
HITS73803	SUSR4198	BLR1	SAS
HITS73963	RAHA1921	BLR1	SAS
HITS74104	VICV4638	BLR1	SAS
HITS73785	FRPV0793	BLR1	SAS
HITS73824	YAJU3983	BLR1	SAS
HITS74106	NAKS8672	BLR1	SAS
HITS73841	MUPA9650	BLR1	SAS
HITS74043	LAMA2181	BLR1	SAS
HITS74115	MOAS9793	BLR1	SAS
HITS73818	ANAR3022	BLR1	SAS
HITS74098	SUAN4764	BLR1	SAS
HITS74084	NAAC4315	BLR1	SAS
HITS74121	BASP6845	BLR1	SAS
HITS73947	VITH8368	BLR1	SAS
HITS74035	APSV5587	BLR1	SAS
HITS73806	SHFA3931	BLR1	SAS
HITS74045	PRAO6806	BLR1	SAS
HITS74048	NAGJ0592	BLR1	SAS
HITS83417	MAHA2665	BLR1	SAS
HITS73860	RAVI5419	BLR1	SAS
HITS73936	NAAH0135	BLR1	SAS
HITS73965	MABC6953	BLR1	SAS
HITS74144	SAVA5801	BLR1	SAS
HITS73897	VIGS7874	BLR1	SAS
HITS74093	KAPA4749	BLR1	SAS
HITS73827	VMPA9151	BLR1	SAS
HITS82966	PABA1422	BLR1	SAS
HITS82983	HRYO2218	BLR1	SAS
HITS73842	MAAH5052	BLR1	SAS
HITS73946	KATS3948	BLR1	SAS
HITS73939	SORR8327	BLR1	SAS
HITS73795	RADA9198	BLR1	SAS
HITS73921	DEIK0774	BLR1	SAS
HITS73919	KRAB3309	BLR1	SAS
HITS74122	GAKC2823	BLR1	SAS
HITS73791	RAAC7972	BLR1	SAS
HITS73893	KRSH4482	BLR1	SAS
HITS73903	MUHA6119	BLR1	SAS
HITS73978	RAAS1610	BLR1	SAS
HITS74113	PAIK3997	BLR1	SAS
HITS74032	SUSK4116	BLR1	SAS
HITS74131	YOAO3270	BLR1	SAS
HITS73926	SARI6204	BLR1	SAS
HITS73999	VEHS3925	BLR1	SAS
HITS84057	KRHY5374	BLR1	SAS
HITS74114	SULA5979	BLR1	SAS
HITS73920	BAAB6423	BLR1	SAS
HITS73833	SUAH7728	BLR1	SAS
HITS74143	PAHG8557	BLR1	SAS
HITS73995	SRLU7067	BLR1	SAS
HITS73905	LAPR1624	BLR1	SAS
HITS73964	VEDY1162	BLR1	SAS
HITS74000	KRHY5113	BLR1	SAS
HITS73944	SATY8595	BLR1	SAS
HITS73808	MOIN7073	BLR1	SAS
HITS74009	SEMI9219	BLR1	SAS
HITS73807	TIJU0046	BLR1	SAS
HITS74034	DEKB3305	BLR1	SAS
HITS74117	VIRC8840	BLR1	SAS
HITS74099	VISH2174	BLR1	SAS
HITS74127	PRHN7909	BLR1	SAS
HITS73856	NAAS2366	BLR1	SAS
HITS74055	THHJ9868	BLR1	SAS
HITS73828	EKGH3988	BLR1	SAS
HITS74069	MABI5194	BLR1	SAS
HITS74037	REAH4384	BLR1	SAS
HITS73898	STES4543	BLR1	SAS
HITS73934	SAHP2597	BLR1	SAS
HITS73935	KALA4734	BLR1	SAS
HITS74089	LINA3102	BLR1	SAS
HITS73906	MUAN0802	BLR1	SAS
HITS74040	ALRA9520	BLR1	SAS
HITS74141	MEYS8440	BLR1	SAS
HITS74001	RUAI6690	BLR1	SAS
HITS74123	ERNA5254	BLR1	SAS
HITS73970	AKAN2552	BLR1	SAS
HITS74142	RUIC4067	BLR1	SAS
HITS74016	OMHY8102	BLR1	SAS
HITS73922	NAAM6640	BLR1	SAS
HITS74108	SUCM3960	BLR1	SAS
HITS73930	GNAR2535	BLR1	SAS
HITS73882	GNRG4276	BLR1	SAS
HITS73896	SRRA9611	BLR1	SAS
HITS73821	KUKS6850	BLR1	SAS
HITS73953	NAUR9884	BLR1	SAS
HITS73910	MARG1914	BLR1	SAS
HITS74033	SAMA5843	BLR1	SAS
HITS74136	PAAM5580	BLR1	SAS
HITS73894	SANA6675	BLR1	SAS
HITS74081	HUPA7712	BLR1	SAS
HITS73858	GOMA2921	BLR1	SAS
HITS73787	HAYB5167	BLR1	SAS
HITS74739	KAND5417	BLR1	SAS
HITS74097	MAAY4744	BLR1	SAS
HITS73932	RAMA0601	BLR1	SAS
HITS82984	NAHM3654	BLR1	SAS
HITS73895	CHVA7688	BLR1	SAS
HITS74112	RAHM9531	BLR1	SAS
HITS73794	GODY7726	BLR1	SAS
HITS74134	RAYR6918	BLR1	SAS
HITS73945	PAHU9988	BLR1	SAS
HITS73872	PASH2071	BLR1	SAS
HITS74067	SHMN3124	BLR1	SAS
HITS74101	JAEA0925	BLR1	SAS
HITS73790	TAMH7576	BLR1	SAS
HITS73805	HATY2866	BLR1	SAS
HITS82991	CHTY4656	BLR1	SAS
HITS82997	SHAR6449	BLR1	SAS
HITS82990	SHAR2728	BLR1	SAS
HITS74082	MASH2978	BLR1	SAS
HITS73812	GUIK1981	BLR1	SAS
HITS73976	PUDA1649	BLR1	SAS
HITS82989	MKTY4247	BLR1	SAS
HITS73980	ANHV4643	BLR1	SAS
HITS73786	LANA1461	BLR1	SAS
HITS82981	NAMA7711	BLR1	SAS
HITS73998	AMMA2574	BLR1	SAS
HITS82961	HEPA5159	BLR1	SAS
HITS73928	SUNI0785	BLR1	SAS
HITS74528	JEAM5302	BLR1	SAS
HITS73848	RADN6266	BLR1	SAS
HITS73862	BAAN2586	BLR1	SAS
HITS84059	FASA5797	BLR1	SAS
HITS73784	SANA8293	BLR1	SAS
HITS74065	LAMA9902	BLR1	SAS
HITS82971	RABT9268	BLR1	SAS
HITS82995	CHDY7395	BLR1	SAS
HITS74019	CHMA4415	BLR1	SAS
HITS74083	MAWA9146	BLR1	SAS
HITS74130	SHHC1621	BLR1	SAS
HITS73899	SUTY1212	BLR1	SAS
HITS82998	HOKC7612	BLR1	SAS
HITS73950	LAAR7263	BLR1	SAS
HITS73918	MARU2304	BLR1	SAS
HITS82963	RARN6481	BLR1	SAS
HITS82985	LAAM6013	BLR1	SAS
HITS73909	JAAM1030	BLR1	SAS
HITS82969	NILA8310	BLR1	SAS
HITS73799	PUAN2879	BLR1	SAS
HITS82970	MAG05387	BLR1	SAS
HITS73834	KRMA2631	BLR1	SAS
HITS73783	SHMA2811	BLR1	SAS
HITS73952	KEAM6857	BLR1	SAS
HITS74008	VEYR5472	BLR1	SAS
HITS73958	LAHA0169	BLR1	SAS
HITS74018	RAUP1097	BLR1	SAS
HITS73802	JAVG6348	BLR1	SAS
HITS73955	RAMA2149	BLR1	SAS
HITS74047	NONI3632	BLR1	SAS
HITS73881	MEHI9637	BLR1	SAS
HITS73968	SANA9975	BLR1	SAS
HITS82988	NAHY2356	BLR1	SAS
HITS73859	GOJV8984	BLR1	SAS
HITS73904	SAAM2644	BLR1	SAS
HITS74522	UMPI5689	BLR1	SAS
HITS73892	RAAH8913	BLR1	SAS
HITS73782	NAPA9679	BLR1	SAS
HITS74239	SHOD5435	BLR1	SAS
HITS74118	GEPA2187	BLR1	SAS
HITS74096	MAAH8404	BLR1	SAS
HITS74011	VIBM9394	BLR1	SAS
HITS74077	USAS2353	BLR1	SAS
HITS74689	MADA5033	BLR1	SAS
HITS74129	KAAI6047	BLR1	SAS
HITS73792	MOER9973	BLR1	SAS
HITS74013	VIYA5064	BLR1	SAS
HITS82972	THAH8052	BLR1	SAS
HITS74139	VEMV9289	BLR1	SAS
HITS74038	KRNA2343	BLR1	SAS
HITS73814	NEIN7587	BLR1	SAS
HITS74527	MUPA6066	BLR1	SAS
HITS74125	SRLU3066	BLR1	SAS
HITS73915	MAAR2168	BLR1	SAS
HITS74005	THDA3010	BLR1	SAS
HITS73855	NAJS9445	BLR1	SAS
HITS73813	NAKH2236	BLR1	SAS
HITS73969	GOAL1165	BLR1	SAS
HITS73877	BIAN8867	BLR1	SAS
HITS74076	RADA6196	BLR1	SAS
HITS74021	SRHY6158	BLR1	SAS
HITS82978	VARC2206	BLR1	SAS
HITS73994	ANDR3589	BLR1	SAS
HITS73804	PIAN4589	BLR1	SAS
HITS73956	RAYC0700	BLR1	SAS
HITS73851	MUMR5731	BLR1	SAS
HITS74027	CHHA8739	BLR1	SAS
HITS74004	CHTI9710	BLR1	SAS
HITS82964	RAMY1632	BLR1	SAS
HITS73826	GOMA5094	BLR1	SAS
HITS82968	KRGO1488	BLR1	SAS
HITS73940	BAJA9969	BLR1	SAS
HITS82974	LAAD3005	BLR1	SAS
HITS73997	SWDA2447	BLR1	SAS
HITS74025	GAMA7337	BLR1	SAS
HITS74105	ANMY9095	BLR1	SAS
HITS73961	RANH8856	BLR1	SAS
HITS74063	SUKA2493	BLR1	SAS
HITS73822	SETY8209	BLR1	SAS
HITS74520	SHMA7721	BLR1	SAS
HITS74070	BHBK3399	BLR1	SAS
HITS82979	PAMA9157	BLR1	SAS
HITS73825	ANVB5549	BLR1	SAS
HITS74044	SAMS9648	BLR1	SAS
HITS73845	SHYA4438	BLR1	SAS
HITS82986	GAHY1940	BLR1	SAS
HITS82965	RESI7719	BLR1	SAS
HITS73929	BARI6529	BLR1	SAS
HITS73829	SRMN6101	BLR1	SAS
HITS73854	JASH2164	BLR1	SAS
HITS73912	SIDA2341	BLR1	SAS
HITS73836	SEGV5635	BLR1	SAS
HITS74519	THAS4210	BLR1	SAS
HITS74059	SRAN3740	BLR1	SAS
HITS74039	RAAR9314	BLR1	SAS
HITS74109	SHMA2722	BLR1	SAS
HITS74075	RARA8847	BLR1	SAS
HITS74060	RAOL2527	BLR1	SAS
HITS82973	VEAR7094	BLR1	SAS
HITS73817	SHNA3380	BLR1	SAS
HITS73809	VIHG7043	BLR1	SAS
HITS73874	RARA3333	BLR1	SAS
HITS73801	CHAH7319	BLR1	SAS
HITS73832	REAR1618	BLR1	SAS
HITS73820	VSMA8194	BLR1	SAS
HITS74017	PAHA0864	BLR1	SAS
HITS73931	NANA5143	BLR1	SAS
HITS74066	NAPL5361	BLR1	SAS
HITS74138	RADE4862	BLR1	SAS
HITS74119	SIAN8531	BLR1	SAS
HITS73863	NIMA5546	BLR1	SAS
HITS73796	SOAR7967	BLR1	SAS
HITS74074	SHAG0888	BLR1	SAS
HITS73840	RAPA5389	BLR1	SAS
HITS82960	KGRV9654	BLR1	SAS
HITS74094	CHDA5379	BLR1	SAS
HITS73923	RAAR8350	BLR1	SAS
HITS74132	VEDA5971	BLR1	SAS
HITS73831	MEAY6023	BLR1	SAS
HITS74128	PAHN0562	BLR1	SAS
HITS74056	NIVI0395	BLR1	SAS
HITS82980	CHVA2982	BLR1	SAS
HITS74738	JAKN7567	BLR1	SAS
HITS73866	GOTY9472	BLR1	SAS
HITS74003	KEYS4281	BLR1	SAS
HITS73838	ASAR6371	BLR1	SAS
HITS74030	PAAR3777	BLR1	SAS
HITS73861	SHIN0491	BLR1	SAS
HITS73793	RAAI2558	BLR1	SAS
HITS74116	NAMA3077	BLR1	SAS
HITS74051	MADI3423	BLR1	SAS
HITS74124	SHPA6472	BLR1	SAS
HITS74088	PRRR1561	BLR1	SAS
HITS73875	RAAH0908	BLR1	SAS
HITS74092	UMHY8324	BLR1	SAS
HITS73843	SHRM1494	BLR1	SAS
HITS73949	BATV7422	BLR1	SAS
HITS82993	SADK0481	BLR1	SAS
HITS73907	MAAP5636	BLR1	SAS
HITS74064	JAMA1066	BLR1	SAS
HITS74133	IYKS1003	BLR1	SAS
HITS82987	SAGM6936	BLR1	SAS
HITS74079	SRJV1870	BLR1	SAS
HITS73880	RAOK8533	BLR1	SAS
HITS73839	DWHA6123	BLR1	SAS
HITS74086	ANEL4384	BLR1	SAS
HITS73967	BEMG8672	BLR1	SAS
HITS82996	VEMN0855	BLR1	SAS
HITS1661161	81564_BLOOD	BLR2	SAS	N
HITS151708	815314_Blood	BLR2	SAS	N
HITS151721	62004_BLOOD	BLR2	SAS	N
HITS1661171	105888_BLOOD	BLR2	SAS	N
HITS1661187	125033_BLOOD	BLR2	SAS	N
HITS1661189	128174_BLOOD	BLR2	SAS	N
HITS151697	51_Blood	BLR2	SAS	N
HITS151715	59783_BLOOD	BLR2	SAS	N
HITS151713	59267_BLOOD	BLR2	SAS	N
HITS1661173	105895_BLOOD	BLR2	SAS	N
HITS151704	52_Blood	BLR2	SAS	N
HITS151698	50_Blood	BLR2	SAS	N
HITS151709	51055_BLOOD	BLR2	SAS	N
HITS151701	49_Blood	BLR2	SAS	N
HITS151706	808806_Blood	BLR2	SAS	N
HITS1661183	124589_BLOOD	BLR2	SAS	N
SAM18579299	11L-Blood_DNA	BLR2	SAS	N
HITS1661185	124595_BLOOD	BLR2	SAS	N
HITS1661157	78931_BLOOD	BLR2	SAS	N
SAM18579289	06R-Blood_DNA	BLR2	SAS	N
HITS1661181	116153_BLOOD	BLR2	SAS	N
HITS151705	53_Blood	BLR2	SAS	N
HITS151711	52072_BLOOD	BLR2	SAS	N
HITS151703	48_Blood	BLR2	SAS	N
SAM24292861	20R-Blood_2_DNA	BLR2	SAS	N
HITS1661177	110017_BLOOD	BLR2	SAS	N
HITS1661175	106408_BLOOD	BLR2	SAS	N
SAM18579310	20R-Blood_DNA	BLR2	SAS	N
SAM24292857	06R-Blood_2_DNA	BLR2	SAS	N
HITS284269	803815_BLOOD	BLR2	SAS	N
HITS284273	818604_BLOOD	BLR2	SAS	N
HITS151699	26R_Blood	BLR2	SAS	N
HITS284267	811074_BLOOD	BLR2	SAS	N
HITS284258	65805_BLOOD	BLR2	SAS	N
HITS151707	798301_Blood	BLR2	SAS	N
HITS284260	66512_BLOOD	BLR2	SAS	N
HITS151700	27_Blood	BLR2	SAS	N
SAM18579316	24R-Blood_DNA	BLR2	SAS	N
HITS1661179	113420_BLOOD	BLR2	SAS	N
SAM18579324	36L-Blood_DNA	BLR2	SAS	N
HITS1661167	99127_BLOOD	BLR2	SAS	N
HITS151719	61134_BLOOD	BLR2	SAS	N
HITS1661192	131012_BLOOD	BLR2	SAS	N
HITS1661169	104780_BLOOD	BLR2	SAS	N
SAM24292859	12R-Blood_2_DNA	BLR2	SAS	N
SAM18579303	16R-Blood_DNA	BLR2	SAS
SAM24283817	9L-Blood_DNA	BLR2	SAS
SAM18579285	01L-Blood_DNA	BLR2	SAS
SAM18579314	23R-Blood_DNA	BLR2	SAS
SAM18579320	31L-Blood_DNA	BLR2	SAS
SAM24283811	29L-Blood_DNA	BLR2	SAS
SAM24283813	70R-Blood_DNA	BLR2	SAS
SAM18579308	19L-Blood_DNA	BLR2	SAS
SAM18579301	12R-Blood_DNA	BLR2	SAS
HITS1401525	SAMEA3302645	BMN	SAS
HITS1401694	SAMEA3302829	BMN	SAS
HITS1401513	SAMEA3302630	BNT	AFR
HITS1401609	SAMEA3302737	BNT	AFR
HITS1401732	SAMEA3302869	BNT	AFR
HITS1401713	SAMEA3302849	BNT	AFR
HITS1401599	SAMEA3302727	BNT	AFR
HITS1401582	SAMEA3302710	BNT	AFR
HITS1401706	SAMEA3302841	BOU	OCE
HITS1401519	SAMEA3302636	BOU	OCE
HITS92969	BRU-298	BRA	SAS	N
HITS92968	BRU-290	BRA	SAS
HITS92970	BRU-316	BRA	SAS
HITS1401651	SAMEA3302782	BRA	SAS
HITS1401555	SAMEA3302677	BRA	SAS
HITS92972	BRU-343	BRA	SAS
HITS92963	BRU-202	BRA	SAS
HITS92962	BRU-018	BRA	SAS
HITS92967	BRU-270	BRA	SAS
HITS92973	BRU-352	BRA	SAS
HITS92975	BRU-370	BRA	SAS
HITS92964	BRU-210	BRA	SAS
HITS92976	BRU-451	BRA	SAS
HITS92965	BRU-220	BRA	SAS
HITS92974	BRU-359	BRA	SAS
HITS92966	BRU-250	BRA	SAS
HITS92977	BRU-452	BRA	SAS
HITS325268	51094802	BRB	SAS	N	BRBgen
HITS276649	340120203	BRB	SAS	N	BRBgen
HITS276511	270060501	BRB	SAS	N	BRBgen
HITS276481	230080002	BRB	SAS	N	BRBgen
HITS276583	320097601	BRB	SAS	N	BRBsc
HITS325157	10118504	BRB	SAS	N	BRBgen
HITS325575	290103402	BRB	SAS	N	BRBgen
HITS325220	50003706	BRB	SAS	N	BRBgen
HITS276321	140184904	BRB	SAS	N	BRBgen
HITS325459	191036302	BRB	SAS	N	BRBgen
HITS325219	50003701	BRB	SAS	N	BRBgen
HITS325143	10044402	BRB	SAS	N	BRBgen
HITS390280	30107604	BRB	SAS	N	BRBgen
HITS325454	191030201	BRB	SAS	N	BRBgen
HITS276586	320114402	BRB	SAS	N	BRBgen
HITS390400	230121401	BRB	SAS	N	BRBgen
HITS325288	61002104	BRB	SAS	N	BRBgen
HITS390381	200159401	BRB	SAS	N	BRBgen
HITS276339	141081301	BRB	SAS	N	BRBgen
HITS276241	90071004	BRB	SAS	N	BRBsc
HITS325301	61056201	BRB	SAS	N	BRBsc
HITS325468	191068905	BRB	SAS	N	BRBgen
HITS325156	10118501	BRB	SAS	N	BRBgen
HITS390268	30069603	BRB	SAS	N	BRBgen
HITS390467	320066002	BRB	SAS	N	BRBgen
HITS276474	230053902	BRB	SAS	N	BRBobc
HITS390275	30097002	BRB	SAS	N	BRBgen
HITS325197	41005604	BRB	SAS	N	BRBgen
HITS325516	250038901	BRB	SAS	N	BRBobc
HITS325522	250082402	BRB	SAS	N	BRBsc
HITS276657	340181801	BRB	SAS	N	BRBgen
HITS276345	141087302	BRB	SAS	N	BRBgen
HITS325444	191002409	BRB	SAS	N	BRBgen
HITS325289	61002901	BRB	SAS	N	BRBgen
HITS276617	340007605	BRB	SAS	N	BRBgen
HITS390425	260046102	BRB	SAS	N	BRBgen
HITS325597	290163502	BRB	SAS	N	BRBsc
HITS276615	340007601	BRB	SAS	N	BRBgen
HITS390427	260050703	BRB	SAS	N	BRBgen
HITS276422	180037801	BRB	SAS	N	BRBsc
HITS390408	230171502	BRB	SAS	N	BRBgen
HITS276400	170091301	BRB	SAS	N	BRBgen
HITS325457	191032301	BRB	SAS	N	BRBgen
HITS325348	120065301	BRB	SAS	N	BRBst
HITS390335	140042901	BRB	SAS	N	BRBgen
HITS325511	250007801	BRB	SAS	N	BRBobc
HITS390417	240173503	BRB	SAS		BRBsc	BRBbagdi
HITS325533	250134506	BRB	SAS		BRBsc	BRBsuri
HITS390390	220064403	BRB	SAS		BRBgen	BRBtanti
HITS276301	140118501	BRB	SAS		BRBgen
HITS276268	130035003	BRB	SAS		BRBgen
HITS276250	90136103	BRB	SAS		BRBobc	BRBsadgope
HITS325231	50198902	BRB	SAS		BRBsc	BRBbauri
HITS276496	260028103	BRB	SAS		BRBgen	BRBsadgope
HITS276464	230012501	BRB	SAS		BRBgen	BRBbairagya
HITS390323	120144902	BRB	SAS		BRBst	BRBsanthal
HITS390278	30107302	BRB	SAS		BRBgen
HITS390393	220145301	BRB	SAS		BRBgen	BRBsadgope
HITS390391	220131601	BRB	SAS		BRBgen	BRBsadgope
HITS276284	140035903	BRB	SAS		BRBsc	BRBbayen
HITS276279	140019201	BRB	SAS		BRBgen
HITS276299	140109101	BRB	SAS		BRBgen
HITS390458	290137401	BRB	SAS		BRBgen
HITS325583	290133201	BRB	SAS		BRBgen
HITS276574	320066101	BRB	SAS		BRBgen	BRBsadgope
HITS325542	260069502	BRB	SAS		BRBgen
HITS325375	130153402	BRB	SAS		BRBgen	BRBbrahmin
HITS390252	20120201	BRB	SAS		BRBsc	BRBnabasudra
HITS390398	230050601	BRB	SAS		BRBsc	BRBhanri
HITS325274	60034101	BRB	SAS		BRBsc
HITS276388	160107001	BRB	SAS		BRBgen	BRBbrahmin
HITS276246	90114702	BRB	SAS		BRBsc	BRBsuri
HITS276515	270083101	BRB	SAS		BRBobc	BRBnapit
HITS276527	280019801	BRB	SAS		BRBgen
HITS276628	340034601	BRB	SAS		BRBgen
HITS325596	290158802	BRB	SAS		BRBgen
HITS325294	61028901	BRB	SAS		BRBgen
HITS276203	40030502	BRB	SAS		BRBgen
HITS390494	290002907	BRB	SAS		BRBgen	BRBbagdi
HITS276420	180024301	BRB	SAS		BRBgen	BRBbrahmin
HITS390444	280048601	BRB	SAS		BRBsc	BRBbagdi
HITS390411	240026202	BRB	SAS		BRBgen
HITS325473	200003702	BRB	SAS		BRBgen	BRBsadgope
HITS325411	180130502	BRB	SAS		BRBgen
HITS325196	20120102	BRB	SAS		BRBsc	BRBnabasudra
HITS390448	280106801	BRB	SAS		BRBgen
HITS276287	140046306	BRB	SAS		BRBgen
HITS325295	61031701	BRB	SAS		BRBgen
HITS325514	250014503	BRB	SAS		BRBobc	BRBkolu
HITS325212	41075902	BRB	SAS		BRBgen
HITS390326	130007605	BRB	SAS		BRBsc	BRBtanti
HITS276441	200036701	BRB	SAS		BRBsc	BRBsuri
HITS390409	240009702	BRB	SAS		BRBgen
HITS390482	340038401	BRB	SAS		BRBst	BRBsanthal
HITS325591	290149201	BRB	SAS		BRBsc	BRBbayen
HITS325413	180149904	BRB	SAS		BRBgen
HITS325404	180095802	BRB	SAS		BRBgen
HITS390294	41046101	BRB	SAS		BRBsc	BRBbayen
HITS276523	270151002	BRB	SAS		BRBsc	BRBbayen
HITS276381	160012103	BRB	SAS		BRBgen
HITS390322	51184301	BRB	SAS		BRBgen	BRBkayesthya
HITS325320	70089502	BRB	SAS		BRBobc	BRBgoyala
HITS276564	290072208	BRB	SAS		BRBgen
HITS390317	51134102	BRB	SAS		BRBgen
HITS325215	41094001	BRB	SAS		BRBgen
HITS390422	260029505	BRB	SAS		BRBgen	BRBbayen
HITS276382	160012401	BRB	SAS		BRBgen
HITS325257	51065801	BRB	SAS		BRBsc	BRBbayen
HITS325292	61004105	BRB	SAS		BRBgen
HITS390247	10214402	BRB	SAS		BRBgen	BRBbrahmin
HITS276240	90071001	BRB	SAS		BRBsc	BRBbayen
HITS325355	130049701	BRB	SAS		BRBsc	BRBbauri
HITS390295	41096902	BRB	SAS		BRBsc	BRBbayen
HITS390272	30087001	BRB	SAS		BRBgen
HITS325139	10018002	BRB	SAS		BRBgen	BRBsadgope
HITS390362	180085802	BRB	SAS		BRBgen	BRBkayesthya
HITS276522	270144803	BRB	SAS		BRBgen	BRBsadgope
HITS390414	240115701	BRB	SAS		BRBgen
HITS276214	40086901	BRB	SAS		BRBgen
HITS325572	290096803	BRB	SAS		BRBgen
HITS390284	30164101	BRB	SAS		BRBsc	BRBsuri
HITS390440	270105403	BRB	SAS		BRBsc	BRBbayen
HITS276277	140013602	BRB	SAS		BRBst	BRBsanthal
HITS276623	340019105	BRB	SAS		BRBsc	BRBbayen
HITS325460	191036303	BRB	SAS		BRBgen	BRBsadgope
HITS390477	330122603	BRB	SAS		BRBgen	BRBbrahmin
HITS276458	200153702	BRB	SAS		BRBgen	BRBkayesthya
HITS276244	90089803	BRB	SAS		BRBgen	BRBsadgope
HITS276475	230062401	BRB	SAS		BRBgen
HITS390405	230142001	BRB	SAS		BRBobc	BRBsanthal
HITS276386	160070801	BRB	SAS		BRBsc	BRBbayen
HITS276598	330073501	BRB	SAS		BRBsc	BRBbauri
HITS276269	130036605	BRB	SAS		BRBgen	BRBbrahmin
HITS276569	320009001	BRB	SAS		BRBsc	BRBkayesthya
HITS390269	30069702	BRB	SAS		BRBgen
HITS325146	10061101	BRB	SAS		BRBgen
HITS276605	330097301	BRB	SAS		BRBsc	BRBdom
HITS325458	191032303	BRB	SAS		BRBgen
HITS390457	290119601	BRB	SAS		BRBgen
HITS325272	60018502	BRB	SAS		BRBobc	BRBkayesthya
HITS276285	140037902	BRB	SAS		BRBsc	BRBbayen
HITS276495	260021306	BRB	SAS		BRBgen	BRBtanti
HITS325284	60112202	BRB	SAS		BRBgen
HITS276343	141086202	BRB	SAS		BRBgen
HITS390406	230158101	BRB	SAS		BRBsc	BRBmal
HITS325172	10229602	BRB	SAS		BRBsc	BRBpod
HITS276298	140094602	BRB	SAS		BRBgen
HITS276589	330002701	BRB	SAS		BRBsc	BRBdom
HITS325427	190081702	BRB	SAS		BRBgen	BRBsadgope
HITS276315	140166002	BRB	SAS		BRBgen
HITS276198	40003001	BRB	SAS		BRBsc	BRBdom
HITS390327	130029302	BRB	SAS		BRBgen
HITS325214	41093201	BRB	SAS		BRBsc	BRBhanri
HITS325260	51080201	BRB	SAS		BRBgen
HITS325202	41040702	BRB	SAS		BRBsc	BRBhanri
HITS276366	150069002	BRB	SAS		BRBgen
HITS276442	200065902	BRB	SAS		BRBsc	BRBbayen
HITS325262	51084402	BRB	SAS		BRBgen
HITS276396	160173901	BRB	SAS		BRBgen
HITS276303	140128004	BRB	SAS		BRBgen
HITS390281	30110301	BRB	SAS		BRBgen
HITS276637	340068802	BRB	SAS		BRBgen	BRBsadgope
HITS276567	320001103	BRB	SAS		BRBgen	BRBkayesthya
HITS390394	220147401	BRB	SAS		BRBsc	BRBmal
HITS325495	210047001	BRB	SAS		BRBsc	BRBbagdi
HITS325183	20073004	BRB	SAS		BRBsc
HITS276633	340045304	BRB	SAS		BRBgen
HITS276239	90066111	BRB	SAS		BRBgen	BRBsadgope
HITS390289	30184401	BRB	SAS		BRBgen
HITS325140	10029802	BRB	SAS		BRBgen
HITS390256	30014701	BRB	SAS		BRBgen
HITS325179	10261001	BRB	SAS		BRBgen	BRBnapit
HITS276374	150099201	BRB	SAS		BRBgen
HITS325581	290126802	BRB	SAS		BRBgen
HITS276646	340107001	BRB	SAS		BRBgen
HITS390385	210089002	BRB	SAS		BRBsc	BRBbagdi
HITS276549	280173701	BRB	SAS		BRBsc	BRBbagdi
HITS325506	210100501	BRB	SAS		BRBsc
HITS325302	61056203	BRB	SAS		BRBsc	BRBmal
HITS276499	260043601	BRB	SAS		BRBgen	BRBtanti
HITS276656	340169004	BRB	SAS		BRBgen
HITS390291	40045002	BRB	SAS		BRBgen
HITS390466	320052301	BRB	SAS		BRBgen	BRBbrahmin
HITS325408	180112601	BRB	SAS		BRBgen	BRBbrahmin
HITS325420	190054501	BRB	SAS		BRBgen
HITS276454	200140801	BRB	SAS		BRBgen
HITS325519	250062801	BRB	SAS		BRBsc	BRBmal
HITS276193	30123501	BRB	SAS		BRBgen
HITS325177	10255002	BRB	SAS		BRBsc	BRBbagdi
HITS276524	270155601	BRB	SAS		BRBgen	BRBsadgope
HITS325153	10108502	BRB	SAS		BRBgen	BRBbrahmin
HITS276541	280144805	BRB	SAS		BRBobc
HITS325175	10248801	BRB	SAS		BRBsc	BRBbrahmin
HITS325534	250140403	BRB	SAS		BRBobc
HITS276213	40054601	BRB	SAS		BRBgen
HITS325321	70090602	BRB	SAS		BRBobc	BRBgoyala
HITS325395	170087902	BRB	SAS		BRBobc	BRBkolu
HITS390349	160102001	BRB	SAS		BRBgen
HITS390308	50127002	BRB	SAS		BRBsc	BRBdhobi
HITS276215	40091501	BRB	SAS		BRBgen
HITS390363	180096702	BRB	SAS		BRBgen	BRBsadgope
HITS390303	50035302	BRB	SAS		BRBgen	BRBbrahmin
HITS390353	170038003	BRB	SAS		BRBsc	BRBsuri
HITS276577	320075102	BRB	SAS		BRBst	BRBsanthal
HITS390276	30097003	BRB	SAS		BRBgen
HITS325250	51057204	BRB	SAS		BRBgen	BRBbrahmin
HITS276330	141029504	BRB	SAS		BRBgen
HITS325399	170178501	BRB	SAS		BRBobc	BRBgoyala
HITS325445	191002701	BRB	SAS		BRBgen	BRBsadgope
HITS390374	190146201	BRB	SAS		BRBsc	BRBdom
HITS276622	340017001	BRB	SAS		BRBsc	BRBbayen
HITS276311	140159401	BRB	SAS		BRBgen
HITS390396	230032004	BRB	SAS		BRBsc	BRBbagdi
HITS276327	141026902	BRB	SAS		BRBgen
HITS276430	180092201	BRB	SAS		BRBst	BRBsanthal
HITS325396	170089303	BRB	SAS		BRBsc	BRBbagdi
HITS325504	210094501	BRB	SAS		BRBsc	BRBbayen
HITS325611	300150601	BRB	SAS		BRBgen	BRBsadgope
HITS276537	280098004	BRB	SAS		BRBst
HITS276372	150090701	BRB	SAS		BRBgen
HITS390491	61088506	BRB	SAS		BRBgen	BRBkayesthya
HITS325564	290087902	BRB	SAS		BRBgen
HITS276557	290055007	BRB	SAS		BRBsc	BRBdom
HITS276553	280179602	BRB	SAS		BRBgen	BRBsadgope
HITS276606	330102901	BRB	SAS		BRBsc	BRBmal
HITS276647	340113201	BRB	SAS		BRBgen
HITS325586	290138001	BRB	SAS		BRBgen
HITS325363	130076602	BRB	SAS		BRBgen
HITS276653	340143603	BRB	SAS		BRBst	BRBsanthal
HITS325446	191006204	BRB	SAS		BRBgen	BRBsadgope
HITS276304	140136101	BRB	SAS		BRBgen
HITS276206	40041701	BRB	SAS		BRBgen
HITS276389	160139901	BRB	SAS		BRBst	BRBsanthal
HITS325531	250109902	BRB	SAS		BRBgen	BRBsadgope
HITS390296	50005102	BRB	SAS		BRBgen	BRBkayesthya
HITS276436	180157801	BRB	SAS		BRBgen	BRBsadgope
HITS276274	140005001	BRB	SAS		BRBgen
HITS325601	300017602	BRB	SAS		BRBgen
HITS325206	41044203	BRB	SAS		BRBsc	BRBnabasudra
HITS276550	280175602	BRB	SAS		BRBgen	BRBsadgope
HITS276610	330124801	BRB	SAS		BRBgen	BRBbrahmin
HITS390407	230171201	BRB	SAS		BRBgen
HITS276332	141032307	BRB	SAS		BRBgen
HITS390416	240161601	BRB	SAS		BRBst	BRBsanthal
HITS276405	170118903	BRB	SAS		BRBgen
HITS276618	340007802	BRB	SAS		BRBgen	BRBsadgope
HITS325515	250033701	BRB	SAS		BRBst	BRBsanthal
HITS390476	330048801	BRB	SAS		BRBgen	BRBsadgope
HITS325539	250161301	BRB	SAS		BRBsc	BRBkeot
HITS276489	230108702	BRB	SAS		BRBgen
HITS390297	50010802	BRB	SAS		BRBsc	BRBbayen
HITS276312	140159806	BRB	SAS		BRBgen
HITS276462	230009401	BRB	SAS		BRBgen	BRBbrahmin
HITS276440	200029401	BRB	SAS		BRBsc	BRBsuri
HITS276359	141126902	BRB	SAS		BRBsc
HITS325326	70101501	BRB	SAS		BRBobc	BRBgoyala
HITS325366	130090402	BRB	SAS		BRBgen
HITS325203	41042002	BRB	SAS		BRBsc	BRBhanri
HITS276302	140122403	BRB	SAS		BRBgen
HITS390454	290110001	BRB	SAS		BRBgen
HITS325551	260128101	BRB	SAS		BRBsc	BRBdom
HITS325436	190129301	BRB	SAS		BRBgen
HITS276220	40122001	BRB	SAS		BRBgen
HITS325612	300162102	BRB	SAS		BRBsc	BRBbayen
HITS325559	290034601	BRB	SAS		BRBsc	BRBbayen
HITS325161	10146402	BRB	SAS		BRBsc	BRBmal
HITS325592	290149901	BRB	SAS		BRBsc	BRBbayen
HITS390361	180042202	BRB	SAS		BRBsc	BRBdom
HITS325147	10065501	BRB	SAS		BRBgen
HITS390331	130136901	BRB	SAS		BRBgen	BRBkayesthya
HITS276314	140162101	BRB	SAS		BRBgen
HITS390412	240052502	BRB	SAS		BRBgen
HITS325267	51091402	BRB	SAS		BRBgen	BRBkayesthya
HITS325380	170018801	BRB	SAS		BRBgen
HITS325480	200053701	BRB	SAS		BRBgen
HITS276326	141021102	BRB	SAS		BRBgen	BRBkolu
HITS276427	180085702	BRB	SAS		BRBgen	BRBkayesthya
HITS276403	170104501	BRB	SAS		BRBgen
HITS390371	190118601	BRB	SAS		BRBgen
HITS325296	61037801	BRB	SAS		BRBgen
HITS325200	41020309	BRB	SAS		BRBgen	BRBkayesthya
HITS276470	230045901	BRB	SAS		BRBsc	BRBhanri
HITS325160	10131401	BRB	SAS		BRBsc	BRBdhobi
HITS325180	20012101	BRB	SAS		BRBsc	BRBbagdi
HITS325164	10196807	BRB	SAS		BRBgen	BRBnapit
HITS325223	50091601	BRB	SAS		BRBgen	BRBkayesthya
HITS325557	290019702	BRB	SAS		BRBgen	BRBbrahmin
HITS276506	270025401	BRB	SAS		BRBsc	BRBnabasudra
HITS390270	30075002	BRB	SAS		BRBgen
HITS325176	10251601	BRB	SAS		BRBgen	BRBsadgope
HITS276457	200145701	BRB	SAS		BRBgen
HITS325281	60080409	BRB	SAS		BRBgen
HITS325447	191006401	BRB	SAS		BRBgen	BRBsadgope
HITS276202	40026201	BRB	SAS		BRBgen
HITS325339	110047802	BRB	SAS		BRBobc	BRBsadgope
HITS390437	270060505	BRB	SAS		BRBgen	BRBbrahmin
HITS276254	90154901	BRB	SAS		BRBobc	BRBkayesthya
HITS276472	230053301	BRB	SAS		BRBsc	BRBsuri
HITS276609	330120501	BRB	SAS		BRBobc	BRBkolu
HITS325188	20087401	BRB	SAS		BRBsc	BRBbauri
HITS276600	330087201	BRB	SAS		BRBsc	BRBbayen
HITS390267	30069602	BRB	SAS		BRBgen
HITS390277	30097402	BRB	SAS		BRBgen
HITS390436	270049106	BRB	SAS		BRBsc	BRBsuri
HITS325556	290019102	BRB	SAS		BRBgen	BRBbrahmin
HITS390328	130037401	BRB	SAS		BRBsc
HITS390413	240093301	BRB	SAS		BRBgen
HITS325510	250003501	BRB	SAS		BRBgen
HITS390360	180038702	BRB	SAS		BRBsc	BRBdom
HITS390290	40044801	BRB	SAS		BRBgen
HITS276531	280038201	BRB	SAS		BRBgen
HITS276219	40121101	BRB	SAS		BRBgen
HITS276428	180087201	BRB	SAS		BRBsc	BRBbagdi
HITS325398	170176904	BRB	SAS		BRBgen	BRBsadgope
HITS325316	70067401	BRB	SAS		BRBgen
HITS276626	340022001	BRB	SAS		BRBsc	BRBbayen
HITS276300	140117102	BRB	SAS		BRBgen
HITS276584	320099501	BRB	SAS		BRBsc	BRBdom
HITS276217	40114404	BRB	SAS		BRBgen
HITS276493	260003901	BRB	SAS		BRBgen	BRBbrahmin
HITS325605	300111403	BRB	SAS		BRBgen	BRBsadgope
HITS276404	170117101	BRB	SAS		BRBgen
HITS276638	340074903	BRB	SAS		BRBsc	BRBkeot
HITS390287	30183201	BRB	SAS		BRBgen
HITS390404	230128701	BRB	SAS		BRBgen	BRBsadgope
HITS325431	190094201	BRB	SAS		BRBsc	BRBsadgope
HITS390325	120176207	BRB	SAS		BRBst	BRBsanthal
HITS390478	340005202	BRB	SAS		BRBgen	BRBsadgope
HITS325438	190136401	BRB	SAS		BRBgen	BRBsadgope
HITS390395	230027304	BRB	SAS		BRBgen	BRBbrahmin
HITS276652	340139803	BRB	SAS		BRBgen
HITS390449	280161001	BRB	SAS		BRBgen
HITS390443	280014401	BRB	SAS		BRBgen
HITS325585	290137902	BRB	SAS		BRBgen
HITS325373	130142501	BRB	SAS		BRBgen	BRBkolu
HITS325552	260148301	BRB	SAS		BRBsc	BRBbayen
HITS390480	340008701	BRB	SAS		BRBgen	BRBsadgope
HITS325278	60066805	BRB	SAS		BRBgen	BRBnapit
HITS325282	60084601	BRB	SAS		BRBgen
HITS276296	140083902	BRB	SAS		BRBgen
HITS390438	270067701	BRB	SAS		BRBsc	BRBbagdi
HITS325286	60135703	BRB	SAS		BRBsc
HITS276282	140035301	BRB	SAS		BRBgen
HITS325328	100014302	BRB	SAS		BRBgen	BRBkayesthya
HITS276513	270082001	BRB	SAS		BRBgen	BRBsadgope
HITS276324	141007401	BRB	SAS		BRBgen
HITS325370	130132805	BRB	SAS		BRBobc	BRBkolu
HITS276492	230173201	BRB	SAS		BRBgen
HITS276560	290066301	BRB	SAS		BRBgen
HITS276596	330060401	BRB	SAS		BRBgen	BRBbrahmin
HITS276294	140070903	BRB	SAS		BRBgen
HITS325471	191072001	BRB	SAS		BRBgen
HITS276601	330088302	BRB	SAS		BRBsc	BRBbayen
HITS276468	230032401	BRB	SAS		BRBsc	BRBbagdi
HITS276348	141089502	BRB	SAS		BRBgen
HITS276620	340012101	BRB	SAS		BRBsc	BRBbagdi
HITS325207	41049405	BRB	SAS		BRBsc	BRBhanri
HITS325578	290109702	BRB	SAS		BRBgen
HITS325341	110085502	BRB	SAS		BRBgen	BRBsadgope
HITS276532	280069901	BRB	SAS		BRBgen
HITS390257	30024304	BRB	SAS		BRBgen
HITS276361	141152401	BRB	SAS		BRBsc	BRBbauri
HITS276514	270082801	BRB	SAS		BRBobc	BRBnapit
HITS325265	51087701	BRB	SAS		BRBgen	BRBbaniya
HITS390376	191002401	BRB	SAS		BRBgen	BRBsadgope
HITS276590	330009701	BRB	SAS		BRBsc	BRBbauri
HITS390456	290118402	BRB	SAS		BRBgen
HITS325336	110027301	BRB	SAS		BRBsc	BRBbauri
HITS276556	290049704	BRB	SAS		BRBobc	BRBnapit
HITS325602	300106901	BRB	SAS		BRBsc	BRBdom
HITS276216	40099101	BRB	SAS		BRBsc	BRBbayen
HITS325507	210108501	BRB	SAS		BRBsc	BRBsuri
HITS325382	170025302	BRB	SAS		BRBgen
HITS276534	280080801	BRB	SAS		BRBsc	BRBbayen
HITS390336	140046301	BRB	SAS		BRBgen
HITS325342	110086001	BRB	SAS		BRBgen	BRBsadgope
HITS325191	20097603	BRB	SAS		BRBsc	BRBbauri
HITS325496	210047502	BRB	SAS		BRBsc	BRBbagdi
HITS276276	140012901	BRB	SAS		BRBgen
HITS325239	51016702	BRB	SAS		BRBgen	BRBkayesthya
HITS390288	30183402	BRB	SAS		BRBgen
HITS276281	140031108	BRB	SAS		BRBgen
HITS390311	50162401	BRB	SAS		BRBgen	BRBkayesthya
HITS390387	220051705	BRB	SAS		BRBsc	BRBbayen
HITS325369	130124104	BRB	SAS		BRBobc
HITS325276	60055601	BRB	SAS		BRBst	BRBsanthal
HITS276552	280178404	BRB	SAS		BRBgen	BRBsadgope
HITS390455	290112501	BRB	SAS		BRBgen
HITS276205	40039204	BRB	SAS		BRBgen
HITS325224	50098101	BRB	SAS		BRBgen	BRBkayesthya
HITS276409	170155201	BRB	SAS		BRBsc	BRBbagdi
HITS276448	200083602	BRB	SAS		BRBgen	BRBbrahmin
HITS325345	120034202	BRB	SAS		BRBgen
HITS390441	270115901	BRB	SAS		BRBst	BRBsanthal
HITS325376	130186402	BRB	SAS		BRBgen
HITS325195	20111501	BRB	SAS		BRBgen	BRBsadgope
HITS276207	40041702	BRB	SAS		BRBgen
HITS276421	180025601	BRB	SAS		BRBgen	BRBbrahmin
HITS325299	61051003	BRB	SAS		BRBgen	BRBbrahmin
HITS325536	250140807	BRB	SAS		BRBgen	BRBsadgope
HITS390474	330026201	BRB	SAS		BRBsc	BRBbayen
HITS325491	210036202	BRB	SAS		BRBsc	BRBbayen
HITS276487	230106901	BRB	SAS		BRBgen
HITS390263	30057402	BRB	SAS		BRBgen
HITS276406	170126309	BRB	SAS		BRBgen
HITS325368	130119702	BRB	SAS		BRBgen
HITS276466	230023101	BRB	SAS		BRBobc
HITS390314	51101705	BRB	SAS		BRBsc	BRBbayen
HITS325589	290141101	BRB	SAS		BRBgen
HITS276562	290068701	BRB	SAS		BRBgen
HITS325327	70102102	BRB	SAS		BRBobc
HITS325352	120144801	BRB	SAS		BRBst	BRBsanthal
HITS276392	160160604	BRB	SAS		BRBobc	BRBkamar
HITS276485	230097101	BRB	SAS		BRBgen
HITS325537	250149201	BRB	SAS		BRBsc	BRBbayen
HITS276335	141048209	BRB	SAS		BRBgen
HITS390253	20155202	BRB	SAS		BRBst	BRBsanthal
HITS390318	51139802	BRB	SAS		BRBgen
HITS325364	130078301	BRB	SAS		BRBobc
HITS276320	140183602	BRB	SAS		BRBgen
HITS276417	180018004	BRB	SAS		BRBgen	BRBbrahmin
HITS276293	140070003	BRB	SAS		BRBgen
HITS325568	290094401	BRB	SAS		BRBgen
HITS276231	80033102	BRB	SAS		BRBgen
HITS325529	250106905	BRB	SAS		BRBsc
HITS276253	90153902	BRB	SAS		BRBobc	BRBkayesthya
HITS325151	10102602	BRB	SAS		BRBgen	BRBsadgope
HITS276526	280018001	BRB	SAS		BRBgen
HITS276536	280098001	BRB	SAS		BRBst
HITS325450	191009501	BRB	SAS		BRBgen	BRBsadgope
HITS276237	90009501	BRB	SAS		BRBsc
HITS276535	280080902	BRB	SAS		BRBsc	BRBbayen
HITS325335	110026701	BRB	SAS		BRBsc	BRBbauri
HITS276223	40137203	BRB	SAS		BRBgen
HITS276473	230053901	BRB	SAS		BRBobc	BRBbairagya
HITS276644	340101201	BRB	SAS		BRBgen
HITS276479	230073004	BRB	SAS		BRBgen
HITS325410	180129504	BRB	SAS		BRBgen	BRBkayesthya
HITS390367	180126001	BRB	SAS		BRBgen	BRBkayesthya
HITS325258	51078101	BRB	SAS		BRBgen	BRBkayesthya
HITS276540	280136501	BRB	SAS		BRBgen
HITS390439	270102301	BRB	SAS		BRBsc	BRBbayen
HITS390490	2900103803	BRB	SAS		BRBobc
HITS276456	200143903	BRB	SAS		BRBsc
HITS390305	50048602	BRB	SAS		BRBgen	BRBkayesthya
HITS325590	290148503	BRB	SAS		BRBsc	BRBbayen
HITS325344	110112401	BRB	SAS		BRBsc	BRBbagdi
HITS325463	191055301	BRB	SAS		BRBgen
HITS390431	260110402	BRB	SAS		BRBgen	BRBsadgope
HITS276395	160169401	BRB	SAS		BRBgen	BRBbairagya
HITS325216	41094305	BRB	SAS		BRBsc
HITS325252	51059501	BRB	SAS		BRBgen
HITS325584	290134202	BRB	SAS		BRBgen
HITS325236	51011101	BRB	SAS		BRBobc	BRBdhobi
HITS325237	51013303	BRB	SAS		BRBsc
HITS276398	160177902	BRB	SAS		BRBgen
HITS325227	50168002	BRB	SAS		BRBgen
HITS390372	190125902	BRB	SAS		BRBgen
HITS276195	30143601	BRB	SAS		BRBsc	BRBhanri
HITS325174	10242301	BRB	SAS		BRBsc	BRBdom
HITS276379	150121602	BRB	SAS		BRBgen	BRBsadgope
HITS325538	250151801	BRB	SAS		BRBsc	BRBbagdi
HITS390473	330024401	BRB	SAS		BRBgen
HITS276369	150079001	BRB	SAS		BRBgen
HITS390452	280184401	BRB	SAS		BRBsc	BRBbayen
HITS325475	200013201	BRB	SAS		BRBgen
HITS325211	41074101	BRB	SAS		BRBsc	BRBmal
HITS325388	170039101	BRB	SAS		BRBobc	BRBkolu
HITS390309	50145701	BRB	SAS		BRBgen	BRBkayesthya
HITS325222	50080402	BRB	SAS		BRBgen	BRBbrahmin
HITS276529	280035202	BRB	SAS		BRBgen
HITS276289	140054702	BRB	SAS		BRBgen
HITS276450	200119801	BRB	SAS		BRBgen
HITS325165	10198001	BRB	SAS		BRBsc	BRBbauri
HITS390243	10048802	BRB	SAS		BRBgen
HITS276621	340016601	BRB	SAS		BRBobc	BRBkolu
HITS390258	30030001	BRB	SAS		BRBsc
HITS325494	210045601	BRB	SAS		BRBsc	BRBbagdi
HITS325240	51023801	BRB	SAS		BRBgen
HITS325149	10072302	BRB	SAS		BRBgen
HITS276354	141104704	BRB	SAS		BRBgen
HITS325167	10201805	BRB	SAS		BRBsc	BRBbagdi
HITS276399	160178902	BRB	SAS		BRBgen
HITS390460	300076302	BRB	SAS		BRBsc	BRBbagdi
HITS276561	290067201	BRB	SAS		BRBgen
HITS276582	320091701	BRB	SAS		BRBgen	BRBsadgope
HITS325331	110000203	BRB	SAS		BRBgen	BRBkayesthya
HITS325360	130063002	BRB	SAS		BRBgen	BRBkolu
HITS390250	20022101	BRB	SAS		BRBsc	BRBnabasudra
HITS276259	120122801	BRB	SAS		BRBsc	BRBhanri
HITS276365	150067401	BRB	SAS		BRBgen
HITS390298	50021201	BRB	SAS		BRBgen	BRBbrahmin
HITS325604	300110602	BRB	SAS		BRBsc	BRBbayen
HITS325393	170076101	BRB	SAS		BRBgen
HITS325168	10209901	BRB	SAS		BRBgen	BRBpod
HITS276305	140137401	BRB	SAS		BRBgen
HITS325379	170011601	BRB	SAS		BRBsc	BRBbauri
HITS325371	130135902	BRB	SAS		BRBgen	BRBkolu
HITS390333	140006702	BRB	SAS		BRBgen
HITS325433	190109103	BRB	SAS		BRBsc	BRBbayen
HITS325201	41035901	BRB	SAS		BRBgen	BRBmal
HITS325285	60133102	BRB	SAS		BRBgen
HITS325610	300147307	BRB	SAS		BRBsc	BRBbagdi
HITS276265	130016501	BRB	SAS		BRBsc	BRBmal
HITS276433	180132903	BRB	SAS		BRBgen
HITS325142	10043202	BRB	SAS		BRBgen
HITS325500	210080001	BRB	SAS		BRBgen	BRBgoyala
HITS276218	40120702	BRB	SAS		BRBgen
HITS325193	20110601	BRB	SAS		BRBgen	BRBbrahmin
HITS276573	320063702	BRB	SAS		BRBgen	BRBbrahmin
HITS276554	290044802	BRB	SAS		BRBgen	BRBsadgope
HITS276360	141144108	BRB	SAS		BRBgen
HITS276508	270034903	BRB	SAS		BRBgen	BRBsadgope
HITS325218	41095101	BRB	SAS		BRBgen	BRBsadgope
HITS276528	280026704	BRB	SAS		BRBgen	BRBbrahmin
HITS276599	330084506	BRB	SAS		BRBsc	BRBdom
HITS276488	230108601	BRB	SAS		BRBgen
HITS390293	40074802	BRB	SAS		BRBgen
HITS325170	10221203	BRB	SAS		BRBgen	BRBbrahmin
HITS390337	140141201	BRB	SAS		BRBgen
HITS325560	290037401	BRB	SAS		BRBsc	BRBbagdi
HITS325521	250075301	BRB	SAS		BRBsc	BRBkeot
HITS276604	330094401	BRB	SAS		BRBsc
HITS325400	170191101	BRB	SAS		BRBst	BRBsanthal
HITS276413	180011301	BRB	SAS		BRBsc	BRBhanri
HITS276616	340007602	BRB	SAS		BRBgen	BRBsadgope
HITS325291	61003202	BRB	SAS		BRBgen
HITS325334	110020601	BRB	SAS		BRBgen	BRBbrahmin
HITS276307	140141901	BRB	SAS		BRBgen
HITS325244	51041501	BRB	SAS		BRBgen	BRBsadgope
HITS325481	200057002	BRB	SAS		BRBgen
HITS325346	120059101	BRB	SAS		BRBst	BRBsanthal
HITS390373	190145801	BRB	SAS		BRBsc	BRBdom
HITS276543	280162201	BRB	SAS		BRBgen	BRBsadgope
HITS276520	270131201	BRB	SAS		BRBsc	BRBnabasudra
HITS325273	60025301	BRB	SAS		BRBsc	BRBdom
HITS390462	320022703	BRB	SAS		BRBgen	BRBkayesthya
HITS276350	141095301	BRB	SAS		BRBgen
HITS390410	240015502	BRB	SAS		BRBgen
HITS325354	130043901	BRB	SAS		BRBobc	BRBkolu
HITS276224	40137602	BRB	SAS		BRBgen
HITS276512	270074801	BRB	SAS		BRBsc	BRBbagdi
HITS325330	100019102	BRB	SAS		BRBgen
HITS325439	190142201	BRB	SAS		BRBgen	BRBsadgope
HITS325308	70011501	BRB	SAS		BRBsc	BRBpod
HITS276467	230029202	BRB	SAS		BRBobc	BRBkolu
HITS325448	191007402	BRB	SAS		BRBgen	BRBsadgope
HITS276267	130033602	BRB	SAS		BRBgen
HITS325230	50194304	BRB	SAS		BRBgen	BRBkayesthya
HITS325423	190078001	BRB	SAS		BRBgen	BRBsadgope
HITS325155	10113702	BRB	SAS		BRBsc	BRBmal
HITS325229	50182102	BRB	SAS		BRBsc	BRBbayen
HITS276378	150111301	BRB	SAS		BRBgen
HITS325243	51032201	BRB	SAS		BRBgen
HITS390338	140147001	BRB	SAS		BRBgen
HITS325318	70083701	BRB	SAS		BRBobc	BRBgoyala
HITS276635	340048404	BRB	SAS		BRBgen
HITS276418	180018008	BRB	SAS		BRBgen	BRBbrahmin
HITS276358	141124201	BRB	SAS		BRBgen
HITS325248	51056201	BRB	SAS		BRBgen	BRBkayesthya
HITS325246	51055302	BRB	SAS		BRBgen	BRBkayesthya
HITS276226	40143402	BRB	SAS		BRBgen
HITS276262	130012402	BRB	SAS		BRBgen	BRBkolu
HITS325598	290163901	BRB	SAS		BRBgen	BRBbaniya
HITS325171	10227502	BRB	SAS		BRBsc	BRBpod
HITS390384	200165701	BRB	SAS		BRBsc	BRBbagdi
HITS276313	140160401	BRB	SAS		BRBgen
HITS325484	210009602	BRB	SAS		BRBsc	BRBbagdi
HITS325479	200053202	BRB	SAS		BRBgen
HITS390383	200160502	BRB	SAS		BRBgen	BRBkayesthya
HITS325270	60012002	BRB	SAS		BRBgen	BRBkayesthya
HITS325304	61079801	BRB	SAS		BRBsc	BRBbagdi
HITS390286	30177901	BRB	SAS		BRBgen
HITS276227	70133501	BRB	SAS		BRBsc	BRBbayen
HITS325606	300112701	BRB	SAS		BRBgen	BRBsadgope
HITS276517	270114601	BRB	SAS		BRBgen	BRBsadgope
HITS276319	140179602	BRB	SAS		BRBgen
HITS276425	180084102	BRB	SAS		BRBst	BRBsanthal
HITS390260	30035902	BRB	SAS		BRBgen
HITS276429	180088801	BRB	SAS		BRBgen	BRBkolu
HITS390375	190151007	BRB	SAS		BRBgen	BRBgoyala
HITS325372	130142002	BRB	SAS		BRBgen	BRBkolu
HITS325228	50180501	BRB	SAS		BRBsc	BRBbayen
HITS276625	340021002	BRB	SAS		BRBsc	BRBbayen
HITS390324	120161802	BRB	SAS		BRBst	BRBsanthal
HITS325593	290153701	BRB	SAS		BRBobc
HITS325571	290096206	BRB	SAS		BRBgen
HITS276290	140060701	BRB	SAS		BRBgen
HITS276367	150078101	BRB	SAS		BRBgen
HITS276308	140152701	BRB	SAS		BRBgen
HITS276426	180085302	BRB	SAS		BRBgen
HITS276438	180160201	BRB	SAS		BRBsc	BRBhanri
HITS325595	290158701	BRB	SAS		BRBgen
HITS325367	130098701	BRB	SAS		BRBgen
HITS325492	210036502	BRB	SAS		BRBsc	BRBbayen
HITS390282	30111602	BRB	SAS		BRBgen
HITS276575	320071601	BRB	SAS		BRBsc	BRBdom
HITS390319	51156501	BRB	SAS		BRBgen	BRBbrahmin
HITS325397	170169404	BRB	SAS		BRBgen	BRBbrahmin
HITS325541	260064402	BRB	SAS		BRBgen
HITS276208	40048802	BRB	SAS		BRBgen
HITS276533	280072102	BRB	SAS		BRBgen
HITS325357	130055801	BRB	SAS		BRBsc	BRBbagdi
HITS276243	90086001	BRB	SAS		BRBgen
HITS276630	340040905	BRB	SAS		BRBst	BRBsanthal
HITS325532	250132701	BRB	SAS		BRBsc	BRBkeot
HITS390388	220054901	BRB	SAS		BRBsc	BRBhanri
HITS276401	170091801	BRB	SAS		BRBgen
HITS276654	340146101	BRB	SAS		BRBsc	BRBbayen
HITS325550	260117403	BRB	SAS		BRBsc	BRBdom
HITS325359	130061901	BRB	SAS		BRBgen	BRBkolu
HITS325553	260148602	BRB	SAS		BRBgen	BRBbayen
HITS276580	320090602	BRB	SAS		BRBgen	BRBsadgope
HITS276483	230096902	BRB	SAS		BRBgen
HITS325476	200021701	BRB	SAS		BRBst	BRBsanthal
HITS325324	70095501	BRB	SAS		BRBobc
HITS325319	70087602	BRB	SAS		BRBgen
HITS276270	130036609	BRB	SAS		BRBgen	BRBbrahmin
HITS325323	70093402	BRB	SAS		BRBobc
HITS276271	130036701	BRB	SAS		BRBgen	BRBbrahmin
HITS325527	250101301	BRB	SAS		BRBsc	BRBmal
HITS390345	150024701	BRB	SAS		BRBsc	BRBkamar
HITS276211	40053201	BRB	SAS		BRBgen
HITS390483	340056501	BRB	SAS		BRBst	BRBsanthal
HITS276658	340181901	BRB	SAS		BRBgen	BRBsadgope
HITS390465	320051602	BRB	SAS		BRBsc	BRBdom
HITS276318	140178701	BRB	SAS		BRBgen
HITS276595	330047006	BRB	SAS		BRBgen	BRBsadgope
HITS325461	191039201	BRB	SAS		BRBsc	BRBbagdi
HITS390485	340128201	BRB	SAS		BRBgen
HITS276572	320041101	BRB	SAS		BRBst	BRBsanthal
HITS325232	51005502	BRB	SAS		BRBgen	BRBbrahmin
HITS325245	51043801	BRB	SAS		BRBsc	BRBmal
HITS325259	51078402	BRB	SAS		BRBgen	BRBbaniya
HITS325199	41007802	BRB	SAS		BRBgen
HITS325251	51058403	BRB	SAS		BRBgen	BRBkayesthya
HITS325198	41007801	BRB	SAS		BRBgen
HITS276221	40123001	BRB	SAS		BRBgen
HITS276233	81063402	BRB	SAS		BRBsc	BRBbagdi
HITS390359	170171504	BRB	SAS		BRBgen	BRBsadgope
HITS390315	51102502	BRB	SAS		BRBsc	BRBbayen
HITS276547	280170802	BRB	SAS		BRBsc	BRBbagdi
HITS325443	190159001	BRB	SAS		BRBgen	BRBsadgope
HITS325429	190084602	BRB	SAS		BRBobc	BRBkolu
HITS325470	191071202	BRB	SAS		BRBgen
HITS276490	230110702	BRB	SAS		BRBgen
HITS325517	250055301	BRB	SAS		BRBgen	BRBbrahmin
HITS325561	290040901	BRB	SAS		BRBsc	BRBbayen
HITS276408	170141401	BRB	SAS		BRBgen
HITS276258	100028703	BRB	SAS		BRBobc
HITS276570	320014201	BRB	SAS		BRBgen	BRBbaniya
HITS390434	270034101	BRB	SAS		BRBgen	BRBsadgope
HITS325540	260063202	BRB	SAS		BRBgen
HITS325419	190042005	BRB	SAS		BRBgen
HITS325523	250089002	BRB	SAS		BRBgen	BRBbrahmin
HITS390392	220131609	BRB	SAS		BRBgen	BRBsadgope
HITS276242	90078702	BRB	SAS		BRBsc	BRBbagdi
HITS390271	30082801	BRB	SAS		BRBgen
HITS276612	340005404	BRB	SAS		BRBobc	BRBnapit
HITS276323	141006702	BRB	SAS		BRBgen
HITS390430	260105403	BRB	SAS		BRBgen	BRBsadgope
HITS276291	140066101	BRB	SAS		BRBgen
HITS276565	290079402	BRB	SAS		BRBgen
HITS325509	210122401	BRB	SAS		BRBgen
HITS276519	270130501	BRB	SAS		BRBobc	BRBtanti
HITS325574	290103202	BRB	SAS		BRBgen
HITS325580	290124902	BRB	SAS		BRBgen
HITS390464	320051201	BRB	SAS		BRBsc	BRBdom
HITS276199	40008601	BRB	SAS		BRBgen
HITS325485	210021802	BRB	SAS		BRBgen
HITS325154	10111102	BRB	SAS		BRBgen	BRBkamar
HITS325389	170041701	BRB	SAS		BRBgen	BRBkayesthya
HITS325190	20095501	BRB	SAS		BRBsc	BRBbagdi
HITS276424	180081902	BRB	SAS		BRBst	BRBsanthal
HITS325233	51009803	BRB	SAS		BRBobc	BRBkolu
HITS276229	80027701	BRB	SAS		BRBgen
HITS325416	180152801	BRB	SAS		BRBobc	BRBbayen
HITS276525	280003001	BRB	SAS		BRBsc	BRBbayen
HITS325313	70034502	BRB	SAS		BRBsc	BRBkayesthya
HITS390307	50063602	BRB	SAS		BRBgen	BRBsadgope
HITS325498	210058002	BRB	SAS		BRBsc	BRBbagdi
HITS390255	30007604	BRB	SAS		BRBgen
HITS390356	170150201	BRB	SAS		BRBsc	BRBbagdi
HITS325482	200059501	BRB	SAS		BRBgen
HITS325226	50114902	BRB	SAS		BRBobc	BRBkayesthya
HITS276280	140027002	BRB	SAS		BRBgen
HITS390429	260096101	BRB	SAS		BRBsc	BRBbayen
HITS276351	141097601	BRB	SAS		BRBgen
HITS276505	270008101	BRB	SAS		BRBgen	BRBsadgope
HITS390342	141027105	BRB	SAS		BRBgen
HITS325385	170031706	BRB	SAS		BRBgen
HITS325497	210057102	BRB	SAS		BRBgen
HITS390493	340070601	BRB	SAS		BRBgen	BRBbairagya
HITS276603	330089206	BRB	SAS		BRBsc	BRBbayen
HITS276451	200130001	BRB	SAS		BRBgen
HITS276192	30011801	BRB	SAS		BRBgen	BRBbrahmin
HITS390368	190055706	BRB	SAS		BRBgen
HITS390369	190066801	BRB	SAS		BRBgen
HITS276455	200141701	BRB	SAS		BRBgen
HITS325247	51055402	BRB	SAS		BRBgen	BRBkayesthya
HITS276607	330104601	BRB	SAS		BRBgen
HITS276230	80030406	BRB	SAS		BRBgen
HITS325570	290094702	BRB	SAS		BRBgen
HITS325490	210035503	BRB	SAS		BRBgen	BRBgoyala
HITS325462	191048502	BRB	SAS		BRBst	BRBsanthal
HITS276546	280169205	BRB	SAS		BRBsc	BRBbagdi
HITS276650	340120206	BRB	SAS		BRBgen
HITS276530	280035703	BRB	SAS		BRBgen
HITS325242	51029703	BRB	SAS		BRBgen	BRBsadgope
HITS390445	280054402	BRB	SAS		BRBgen
HITS276655	340147901	BRB	SAS		BRBsc	BRBsuri
HITS325298	61049801	BRB	SAS		BRBgen	BRBsadgope
HITS325412	180147502	BRB	SAS		BRBobc
HITS325386	170032703	BRB	SAS		BRBgen
HITS325275	60041302	BRB	SAS		BRBgen	BRBsadgope
HITS276459	200167103	BRB	SAS		BRBsc	BRBbayen
HITS390470	320109901	BRB	SAS		BRBsc	BRBbayen
HITS325415	180151401	BRB	SAS		BRBobc
HITS390453	290044805	BRB	SAS		BRBgen	BRBsadgope
HITS325189	20091901	BRB	SAS		BRBsc	BRBbayen
HITS390334	140039001	BRB	SAS		BRBsc
HITS390421	260010103	BRB	SAS		BRBgen	BRBsadgope
HITS276503	260172202	BRB	SAS		BRBst	BRBsanthal
HITS325182	20071702	BRB	SAS		BRBsc	BRBbayen
HITS325187	20087001	BRB	SAS		BRBsc	BRBbauri
HITS276288	140049503	BRB	SAS		BRBgen
HITS276416	180017502	BRB	SAS		BRBgen	BRBsadgope
HITS276310	140158808	BRB	SAS		BRBgen
HITS276346	141088202	BRB	SAS		BRBgen
HITS276576	320073401	BRB	SAS		BRBst	BRBsanthal
HITS325469	191069101	BRB	SAS		BRBgen
HITS390488	340169802	BRB	SAS		BRBgen
HITS325441	190145302	BRB	SAS		BRBgen	BRBsadgope
HITS325162	10149201	BRB	SAS		BRBsc	BRBmal
HITS325477	200025802	BRB	SAS		BRBgen
HITS325306	70006202	BRB	SAS		BRBsc	BRBsuri
HITS276478	230073001	BRB	SAS		BRBgen
HITS276518	270124101	BRB	SAS		BRBgen	BRBsadgope
HITS325234	51010105	BRB	SAS		BRBgen	BRBbrahmin
HITS390382	200159403	BRB	SAS		BRBgen	BRBkayesthya
HITS325269	51095002	BRB	SAS		BRBgen
HITS276283	140035302	BRB	SAS		BRBgen
HITS276632	340045102	BRB	SAS		BRBst	BRBsanthal
HITS276385	160067201	BRB	SAS		BRBsc	BRBsuri
HITS325333	110019102	BRB	SAS		BRBgen	BRBbrahmin
HITS390451	280178702	BRB	SAS		BRBgen	BRBsadgope
HITS325138	10002209	BRB	SAS		BRBgen
HITS276255	90155801	BRB	SAS		BRBobc	BRBkayesthya
HITS325599	290164602	BRB	SAS		BRBsc	BRBbagdi
HITS276548	280170905	BRB	SAS		BRBsc	BRBbagdi
HITS325432	190101301	BRB	SAS		BRBsc	BRBbagdi
HITS325311	70026302	BRB	SAS		BRBsc	BRBmal
HITS276544	280162504	BRB	SAS		BRBgen	BRBsadgope
HITS276521	270142701	BRB	SAS		BRBgen	BRBsadgope
HITS390433	270007602	BRB	SAS		BRBgen	BRBsadgope
HITS325365	130087402	BRB	SAS		BRBgen
HITS276222	40133402	BRB	SAS		BRBgen
HITS325518	250058301	BRB	SAS		BRBgen	BRBsadgope
HITS325238	51014403	BRB	SAS		BRBgen	BRBbrahmin
HITS276197	30152001	BRB	SAS		BRBgen
HITS390344	150006102	BRB	SAS		BRBobc	BRBgoyala
HITS325426	190079701	BRB	SAS		BRBgen	BRBsadgope
HITS325424	190079201	BRB	SAS		BRBgen	BRBsadgope
HITS276272	140000301	BRB	SAS		BRBgen
HITS390244	10054601	BRB	SAS		BRBgen
HITS390249	10235603	BRB	SAS		BRBgen	BRBbrahmin
HITS276212	40054101	BRB	SAS		BRBgen
HITS325558	290034402	BRB	SAS		BRBsc	BRBbayen
HITS390442	270158501	BRB	SAS		BRBsc	BRBbagdi
HITS390420	260009503	BRB	SAS		BRBgen	BRBsadgope
HITS276500	260048101	BRB	SAS		BRBgen	BRBnapit
HITS390479	340007003	BRB	SAS		BRBgen	BRBbairagya
HITS276363	150055701	BRB	SAS		BRBobc
HITS276501	260053001	BRB	SAS		BRBgen	BRBkayesthya
HITS276278	140017506	BRB	SAS		BRBgen
HITS276545	280168704	BRB	SAS		BRBgen	BRBsadgope
HITS390346	150027001	BRB	SAS		BRBsc	BRBdom
HITS276393	160161001	BRB	SAS		BRBgen	BRBkayesthya
HITS276364	150059804	BRB	SAS		BRBobc
HITS276196	30147904	BRB	SAS		BRBsc	BRBhanri
HITS325520	250068901	BRB	SAS		BRBgen	BRBsadgope
HITS276463	230009801	BRB	SAS		BRBgen	BRBsadgope
HITS276471	230051001	BRB	SAS		BRBsc	BRBhanri
[truncated: 4,966 more rows]

## Sheet: Populations
Supplementary Data 1b: List of population sample sizes and codes
Population	Code	Region	Sample size (unrelated)	Other codes	Language	Region	Caste	Notes
Bantu	BNT	AFR	6					Was BAN in GAsP
Biaka	BIA	AFR	2
Dinka	DIN	AFR	3
Esan	ESN	AFR	2
Gambian	GWD	AFR	2
Juhoansi	JUH	AFR	4
Khomani	KHO	AFR	2
Luhya	LUH	AFR	2
Luo	LUO	AFR	2
Mandenka	MAN	AFR	3
Maasai	MAS	AFR	26
Mbuti	MBU	AFR	4
Mozabite	MOZ	AFR	2
Mende	MSL	AFR	2
Saharawi	SAH	AFR	2
Somali	SOM	AFR	1
Yoruba	YOR	AFR	28
Abkhazian	ABK	WER	2
Adygei	ADY	WER	2
Albanian	ALB	WER	1
Armenian	ARM	WER	2
Basque	BAS	WER	2
Bedouin	BED	WER	2
Bergamo	BER	WER	1
Bulgarian	BUL	WER	2
Cretan	CRE	WER	1
Czech	CZE	WER	1
Druze	DRU	WER	2
Estonian	EST	WER	2
Finnish	FIN	WER	3
French	FRE	WER	2
British	GBR	WER	26
Georgian	GEO	WER	2
Greek	GRK	WER	2
Hungarian	HUN	WER	2
Spanish	IBS	WER	2
Icelandic	ICE	WER	2
Iranian	IRN	WER	2
Jordanian	JOR	WER	3
Lezgin	LEZ	WER	2
Middle Eastern Jewish	MEJ	WER	4
Orcadian	ORC	WER	2
North Ossetian	OSS	WER	2
Palestinian	PAL	WER	3
Polish	POL	WER	1
Russian	RUS	WER	2
Saami	SAA	WER	2
Samaritan	SAM	WER	1
Sardinian	SAR	WER	3
Tajik	TAJ	WER	2
Turkish	TRK	WER	2
Tuscan	TSI	WER	2
Chane	CHA	AMR	1
Karitiana	KAR	AMR	3
Mayan	MAY	AMR	2
Mixe	MXE	AMR	3
Mixtec	MXT	AMR	2
Pima	PMA	AMR	2
Piapoco	PPC	AMR	1
Quechua	QUE	AMR	3
Surui	SUR	AMR	1
Zapotec	ZAP	AMR	2
Altaian	ALT	NEA	1
Aleut	ALU	NEA	2
Northern Han	CHB	NEA	56	HAN
Southern Han	CHS	NEA	42	HAN
Chukchi	CHU	NEA	1
Daur	DAU	NEA	1
Eskimo	ESK	NEA	5
Even	EVN	NEA	3
Han (unknown location)	HAN1	NEA	4	HAN				HAN+CHB+CHS
Hezhen	HEZ	NEA	1
Itelman	ITE	NEA	1
Japanese	JPN	NEA	26
Korean	KOR	NEA	2
Kyrgyz	KYR	NEA	2
Mongola	MNG	NEA	2
Mansi	MNS	NEA	2
Naxi	NAX	NEA	2
Oroqen	ORO	NEA	2
She	SHE	NEA	2
Tibetan	TIB	NEA	12
Tlingit	TLI	NEA	2
Tubalar	TUB	NEA	2
Tujia	TUJ	NEA	2
Tu	TUU	NEA	2
Ulchi	ULC	NEA	2
Uygur	UYG	NEA	2
Xibo	XIB	NEA	2
Yakut	YAK	NEA	2
Aeta	AET	SEA	27
Ami	AMI	SEA	2
Ati	ATI	SEA	17
Atayal	ATY	SEA	1
Flores - Bena	BEN	SEA	10
Burmese	BRM	SEA	2
Cambodian	CAM	SEA	2
Flores - Cibal	CIB	SEA	12
Dai	DAI	SEA	24
Dusun	DUS	SEA	2
Igorot	IGO	SEA	2
Kinh	KIN	SEA	27					Was KHV in GAsP
Lahu	LAH	SEA	2
Mentawai	MEN	SEA	7
Miao	MIA	SEA	2
Malay	MLY	SEA	91
Nias	NIA	SEA	15
Flores - Rampasasa	RAM	SEA	19
Thai	THI	SEA	2
Yi	YII	SEA	2
Ata	ATA	OCE	2
Bougainville	BOU	OCE	2
Hawaiian	HAW	OCE	1
Lavongai	LAV	OCE	1
Mamusi	MAM	OCE	2
Maori	MAO	OCE	1
Mussau	MUS	OCE	1
Nailik	NAI	OCE	1
Nakanai	NAK	OCE	5
Nakanai Bileki	NKB	OCE	10
Nakanai Loso	NKL	OCE	1
Papuan	PAP	OCE	19
Pasismanua	PAS	OCE	1
Wongatha	WON	OCE	2
Abujmaria	ABM	SAS	12		AA	Chhattisgarh	ST
Agharia	AGH	SAS	13		IE	Madhya P.	Middle
Ahir	AHI	SAS	19		IE	Haryana	Caste
Bagdi	BAG	SAS	2		IE	West Bengal	Lower
Balochi	BAL	SAS	15		IE	Pakistan
BRAVE (Bangladesh)	BAN	SAS	495	BNG				BAN was different group in GAsP
Bangladeshi	BEB	SAS	26
Bhanusali	BHA	SAS	17			Gujarat
Birhor	BIR	SAS	14		AA	Jharkhand	ST
Balmiki	BLM	SAS	16			Haryana	ST
DR (Bangalore)	BLR1	SAS	371	BLR, SOI
Brahui	BRA	SAS	16			Pakistan
Birbhum	BRB	SAS	1139	BNG
Bison Horn Maria	BHM	SAS	4		AA	Chhattisgarh	ST
Brahmin	BMN	SAS	2
Burusho	BRU	SAS	10			Pakistan
Chakma	CHK	SAS	11		TB	Mizoram	ST
Chamar	CHM	SAS	9		IE	Himachal	Lower
Chanchu	CHN	SAS	7		DR	Andhra	ST
DMD (Coimbatore)	COI	SAS	146	SOI
Dhurwa	DHR	SAS	10		AA+DR	Odisha	ST
Dorla	DOR	SAS	12		DR	Chhattisgarh	ST
Gaud	GAU	SAS	4		IE	Haryana	Upper
Gujarati	GIH	SAS	24
Gujjar	GUJ	SAS	20			Pakistan
Hazara	HAZ	SAS	19			Pakistan
Hill Korwa	HKR	SAS	11		AA	Jharkhand	ST
Halba	HLB	SAS	14		IE	Gujarat	Upper
Irula	IRU	SAS	2
Telugu	ITU	SAS	25
Iyangar	IYA	SAS	6		DR	Karnataka	Upper
Iyer	IYE	SAS	15		DR	Tamil Nadu	Upper
Jamatia	JAM	SAS	9		TB	Tripura	ST
Jarawa	JAR	SAS	10		Andaman	Andaman	ST
Kalash	KAL	SAS	2
Kamar	KAM	SAS	10		AA	West Bengal	ST
Khatri	KHA	SAS	17		IE	North India	Upper
KhondaDora	KHD	SAS	1
Konda Reddy	KNR	SAS	14		DR	Andhra	ST
Kapu	KPU	SAS	2
Kota	KTA	SAS	10		DR	Tamil Nadu	ST
Kusunda	KUS	SAS	2
Kaya Dora	KYD	SAS	9		DR	Andhra	ST
Lambada	LAM	SAS	12		DR	Madhya P.	ST
Lodha	LOD	SAS	15		AA	West Bengal	ST
MVD (Chennai)	MAA	SAS	837	SOI
Madiga	MDG	SAS	2
Meo	MEO	SAS	20			Haryana
Maha. Brahmin	MHB	SAS	11		IE	Maharashtra	Upper
Mahar	MHR	SAS	20		IE	Maharashtra	Lower
Makrani	MKR	SAS	2
Mala	MLA	SAS	2
Manipuri	MNP	SAS	3		TB	Manipur	Upper
Mog	MOG	SAS	21		TB	Tripura	ST
Maratha	MRT	SAS	1
Munda	MUN	SAS	3		AA	West Bengal	ST
Muria	MUR	SAS	11		AA+DR	Chhattisgarh	ST
Nababuddha	NAB	SAS	4		IE	Maharashtra	Lower
Nicobarese	NIC	SAS	19		AA	Nicobar	ST
Onge	ONG	SAS	12		Andaman	Andaman	ST
Oraon	ORN	SAS	17		AA	Jharkhand	ST
PROMIS (Pakistan)	PKN1	SAS	1006	PKN
SAsianWGS (Pakistan)	PKN2	SAS	804	PKN
Parsi	PAR	SAS	18		IE	Pakistan
Pathan	PAT	SAS	19		IE	Pakistan
Punjabi	PJL	SAS	28		IE	Pakistan		Includes non-Lahore Punjabis from SGDP
Punjabi Brahmin	PNB	SAS	9		IE	Punjab
Paniya	PNY	SAS	11		DR	Kerala	ST
Patel	PTL	SAS	8			Gujarat
Rajput	RAJ	SAS	20		IE	Pakistan
Retinoblastoma (BLR)	BLR2	SAS	9	BLR, SOI
Relli	RLL	SAS	2
Ramgharia	RMG	SAS	11		IE	Punjab	Caste
Rana Tharu	RTH	SAS	12		IE	Uttaranchal	ST
Scheduled Caste	SCH	SAS	12			Gujarat	SC
Sikh	SIK	SAS	6			Punjab
Sindhi	SND	SAS	15		IE	Pakistan
Santal	SNT	SAS	7		AA	Jharkand	ST
Sour. Brahmin	SOB	SAS	6		IE	Gujarat	Upper
Saryupathi Brahmin	SRB	SAS	14		IE	Uttar P.	Upper
South Indian (SSIP)	SSI	SAS	38
Sri Lankan Tamil	STU	SAS	25
Tanti	TNT	SAS	13		IE	Bihar	Caste
Toda	TOD	SAS	19		DR	Tamil Nadu	ST
Toto	TTO	SAS	9		TB	West Bengal	ST
WB Brahmin	WBB	SAS	7		IE	West Bengal	Upper
Yadav	YAD	SAS	2
